# Supplementary material for: Systematic analysis of plasmids of the Serratia marcescens complex using 142 closed genomes
Source: Microb Genom. 2023 Nov 15;9(11):001135. doi: 10.1099/mgen.0.001135 (PMC10711300; doi:10.1099/mgen.0.001135)
Supplement: Supplementary material 2 [file mgen-9-1135-s002.xlsx]

## Sheet: TableS1
Table S1: List of closed genomes analyzed in this study.
Strain ID	Strain name	Source of genome sequence	Clade	Isolation source		Region of isolation	Country	Total genome length (bp)	GC (%)	Number of plasmids	AMR genes	HMR operons	Accession number	BioSample	BioProject
DL006	PWN146	NCBI	5	non-clinical	nematode	Europe	Portugal	5686213	59.16	2	aac(6')-Ic, blaSRT, tet(41)		LT575490-92	SAMEA3980453	PRJEB12906
DL020	Db11	NCBI	9	non-clinical	insect	Europe	Sweden	5113802	59.51	0	aac(6')-Ic, blaSRT, tet(41)		GCA_000513215	SAMEA3138834	PRJEB4201
DL304	N4-5	NCBI	11 (Sma s.s.)	non-clinical	soil	North America	USA	5085562	59.67	1	aac(6')-Ic, blaSRT, tet(41)		GCA_003355135	SAMN09469079	PRJNA477367
DL314	SGAir0764	NCBI	11 (Sma s.s.)	non-clinical	air	Asia/Oceania w/o Japan	Singapore	5219198	59.46	1	aac(6')-Ic, blaSRT, tet(41)		GCA_003182655	SAMN08222723	PRJNA388547
DL339	332	NCBI	4	clinical	wound	North America	USA	5059456	59.39	0	aac(6')-Ic, blaSRT, tet(41)		GCA_003186475	SAMN06311524	PRJNA278886
DL396	CAV1761	NCBI	2	clinical	perirectal	North America	USA	5896859	58.47	5	aac(6')-Ib, aac(6')-Ic, aadA, blaKPC-2, blaOXA-9, blaSHV-30 (x2), blaSRT, blaTEM-1, dfrA5, mph(E), msr(E), qacEdelta1, sul1, tet(41)	ars, cus/sil, mer (x2), pco, ter	GCA_003146705	SAMN09205456	PRJNA411762
DL398	RSC-14	NCBI	12 (Sur)	non-clinical	plant	Asia/Oceania w/o Japan	Korea	5127030	59.61	0	aac(6')-Ic, blaSRT, tet(41)		GCA_001280365	SAMN04029108	PRJNA294721
DL410	BWH-35	NCBI	2	clinical	respiratory	North America	USA	5513932	58.74	1	aac(6')-Ib, aac(6')-Ic, aadA, aph(3')-Ia, blaKPC, blaKPC-3, blaOXA-9, blaSRT, blaTEM-1, tet(41)	cus/sil, pco	GCA_003031645	SAMN04276915	PRJNA278886
DL436	ATCC 13880 (Type strain)	NCBI	11 (Sma s.s.)	non-clinical	water	Europe	Italy	5183415	59.77	1	aac(6')-Ic, blaSRT, tet(41)		GCA_006974205	SAMN11958783	PRJNA545524
DL444	FDAARGOS_65	NCBI	1	clinical	respiratory	North America	USA	5248423	59.88	0	aac(6')-Ic, blaSRT		GCA_000783915	SAMN02934514	PRJNA231221
DL507	UMH12	NCBI	9	clinical	blood	North America	USA	5196805	59.33	0	aac(6')-Ic, blaSRT, tet(41)		GCA_002220595	SAMN06164066	PRJNA357595
DL508	UMH11	NCBI	9	clinical	blood	North America	USA	5221717	59.34	0	aac(6')-Ic, blaSRT, tet(41)		GCA_002220575	SAMN06164065	PRJNA357595
DL510	UMH9	NCBI	1	clinical	blood	North America	USA	5024591	60.16	0	aac(6')-Ic, blaSRT		GCA_002220555	SAMN06164063	PRJNA357595
DL511	UMH8	NCBI	11 (Sma s.s.)	clinical	blood	North America	USA	5155137	59.63	0	aac(6')-Ic, blaSRT, tet(41)		GCA_002220535	SAMN06164062	PRJNA357595
DL512	UMH7	NCBI	12 (Sur)	clinical	blood	North America	USA	5363653	59.24	3	aac(6')-Ic, blaSRT, tet(41)		GCA_002220715	SAMN06164061	PRJNA357595
DL513	UMH6	NCBI	12 (Sur)	clinical	blood	North America	USA	5192910	59.52	0	aac(6')-Ic, blaSRT, tet(41)		GCA_002220675	SAMN06164060	PRJNA357595
DL514	UMH5	NCBI	3	clinical	blood	North America	USA	5457855	59.5	1	aac(6')-Ic, blaSRT, tet(41)		GCA_002220635	SAMN06164059	PRJNA357595
DL515	UMH3	NCBI	1	clinical	blood	North America	USA	5300955	59.7	0	aac(6')-Ic, blaSRT		GCA_002220655	SAMN06164058	PRJNA357595
DL516	UMH2	NCBI	12 (Sur)	clinical	blood	North America	USA	5308626	59.39	0	aac(6')-Ic, blaSRT, tet(41)		GCA_002220515	SAMN06164057	PRJNA357595
DL517	UMH1	NCBI	9	clinical	blood	North America	USA	5129681	59.45	1	aac(6')-Ic, blaSRT, tet(41)		GCA_002220615	SAMN06164056	PRJNA357595
DL536	SM39	NCBI	1	clinical	blood	Japan	Japan	5326023	59.74	2	aac(6')-Ic, aadA, blaCMY-8, blaIMP-1, blaSRT, qacEdelta1 (x2), sul1 (x2)	mer	GCA_000828775	SAMD00061009	PRJDB1121
DL543	U36365	NCBI	10 (Sne)	clinical	urine	Asia/Oceania w/o Japan	India	5125866	59.74	0	aac(6')-Ic, blaSRT, tet(41)		GCA_001672055	SAMN04621337	PRJNA317568
DL551	CAV1492	NCBI	2	clinical	respiratory	North America	USA	5828402	58.61	5	aac(6')-Ib, aac(6')-Ic, aadA, blaKPC-2, blaOXA-9, blaSHV-30, blaSRT, blaTEM-1, dfrA5, mph(E), msr(E), qacEdelta1, sul1, tet(41)	ars, cus/sil, mer (x2), pco, ter	GCA_001022215	SAMN03733805	PRJNA246471
DL552	B3R3	NCBI	10 (Sne)	non-clinical	plant	Asia/Oceania w/o Japan	China	5594892	59.07	1	aac(6')-Ic, blaSRT, tet(41)		GCA_001417865	SAMN04214975	PRJNA299742
DL553	SmUNAM836	NCBI	1	clinical	respiratory	North America	Mexico	5233369	59.8	1	aac(6')-Ic, blaSRT, blaTEM-1		GCA_001294565	SAMN03733572	PRJNA284857
DL600	WW4	NCBI	10 (Sne)	non-clinical	paper machine aggregate	Asia/Oceania w/o Japan	Taiwan	5244703	59.55	1	aac(6')-Ic, blaSRT, tet(41)		GCA_000336425	SAMN02602965	PRJNA88659
DL662	95	NCBI	2	clinical	sputum	North America	USA	5638258	58.56	3	aac(6')-Ib, aac(6')-Ic, aadA, aph(3')-Ia, blaKPC, blaKPC-3, blaOXA-9, blaSRT, blaTEM-1, tet(41)	cus/sil (x2), pco (x2)	GCA_003031545	SAMN04022954	PRJNA278886
DL663	1602	NCBI	1	clinical	missing	Asia/Oceania w/o Japan	China	5165500	59.87	1	aac(6')-Ic, blaKPC-2, blaSRT		GCA_009858195	SAMN13676638	PRJNA597508
DL664	2838	NCBI	1	clinical	body fluid	Asia/Oceania w/o Japan	China	5522536	59.63	2	aac(3)-IId, aac(6')-Ic, blaKPC-2, blaLAP-2, blaSRT, qnrS1 (x2)	mer	GCA_009909405	SAMN13840996	PRJNA595033
DL665	3024	NCBI	1	clinical	blood	Asia/Oceania w/o Japan	China	5534941	59.61	2	aac(3)-IId, aac(6')-Ic, blaCTX-M-14, blaKPC-2, blaLAP-2, blaSRT, qnrS1 (x2)	mer	GCA_009909365	SAMN13840997	PRJNA595033
DL666	4201	NCBI	12 (Sur)	clinical	sputum	Asia/Oceania w/o Japan	China	5428798	59.32	2	aac(6')-Ic, blaKPC-2, blaSRT, tet(41)	mer	GCA_009909345	SAMN13840998	PRJNA595033
DL667	11/2010	NCBI	3	clinical	platelet concentrate	North America	Canada	5492570	59.39	1	aac(6')-Ic, blaSRT, tet(41)		GCA_013426155	SAMN14998449	PRJNA634532
DL668	1140-	NCBI	1	clinical	body fluid	Asia/Oceania w/o Japan	China	5535124	59.61	2	aac(3)-IId, aac(6')-Ic, blaCTX-M-14, blaKPC-2, blaLAP-2, blaSRT, qnrS1 (x2)	mer	GCA_009909385	SAMN13840995	PRJNA595033
DL669	12/2010	NCBI	1	clinical	platelet concentrate	North America	Canada	5642069	59.39	0	aac(6')-Ic, blaSRT	cus/sil, ncr, pco	GCA_013426135	SAMN14999148	PRJNA634544
DL670	1912768R	NCBI	10 (Sne)	non-clinical	soil	Asia/Oceania w/o Japan	China	5117289	59.75	0	aac(6')-Ic, blaSRT, tet(41)		GCA_013377375	SAMN11633367	PRJNA542556
DL671	2020-O-9	NCBI	1	clinical	sputum	Japan	Japan	5466114	59.69	1	aac(6')-29, aac(6')-Ic, blasGES-5, blaSRT, qacEdelta1, sul1		GCA_019974075	SAMD00391659	PRJDB11965
DL672	AR_0027	NCBI	1	clinical	missing	North America	USA	5495515	59.65	1	aac(6')-Ic, blaSRT	ars, cus/sil, mer, pco	GCA_002947235	SAMN04014868	PRJNA292901
DL673	AR_0091	NCBI	1	clinical	missing	North America	USA	5309542	59.67	0	aac(6')-Ic, blaSME-4, blaSRT		GCA_002996885	SAMN04014932	PRJNA292904
DL674	AR_0099	NCBI	1	clinical	missing	North America	USA	5284831	59.75	0	aac(6')-Ic, blaSME-4, blaSRT		GCA_002997125	SAMN04014940	PRJNA292904
DL675	AR_0121	NCBI	1	clinical	missing	North America	USA	5140918	59.94	0	aac(6')-Ic, blaSME-4, blaSRT		GCA_003071625	SAMN04014962	PRJNA292902
DL677	AR_0123	NCBI	1	clinical	missing	North America	USA	5140937	59.94	0	aac(6')-Ic, blaSME-4, blaSRT		GCA_003071605	SAMN04014964	PRJNA292902
DL678	AR_0124	NCBI	1	clinical	missing	North America	USA	5180277	59.88	0	aac(6')-Ic, blaSME-4, blaSRT		GCA_003071565	SAMN04014965	PRJNA292902
DL679	AR_0130	NCBI	12 (Sur)	clinical	missing	North America	USA	5138817	59.48	0	aac(6')-Ic, blaSME-4, blaSRT, tet(41)		GCA_003071585	SAMN04014971	PRJNA292902
DL680	AR_0131	NCBI	1	clinical	missing	North America	USA	5140937	59.94	0	aac(6')-Ic, blaSME-4, blaSRT		GCA_003204075	SAMN04014972	PRJNA292902
DL681	AS-1	NCBI	11 (Sma s.s.)	non-clinical	soil	Japan	Japan	5176029	59.54	1	aac(6')-Ic, blaSRT, tet(41)		GCA_003967055	SAMD00143521	PRJDB7525
DL682	ATCC 274	NCBI	11 (Sma s.s.)	non-clinical	missing	Japan	Japan	5148533	59.52	0	aac(6')-Ic, blaSRT, tet(41)		GCA_009936295	SAMD00191436	PRJDB8907
DL683	BP2	NCBI	10 (Sne)	non-clinical	plant	South America	Brazil	5088390	59.76	0	aac(6')-Ic, blaSRT, tet(41)		GCA_011602465	SAMN14360500	PRJNA612043
DL684	Byron	NCBI	10 (Sne)	non-clinical	insect	North America	USA	5158598	59.56	0	aac(6')-Ic, blaSRT, tet(41)		GCA_015708655	SAMN15078591	PRJNA636510
DL685	C110	NCBI	1	clinical	sputum	Asia/Oceania w/o Japan	China	5533861	59.61	2	aac(3)-IId, aac(6')-Ic, blaCTX-M-14, blaKPC-2, blaLAP-2, blaSRT, qnrS1 (x2)	mer	GCA_009909425	SAMN13840994	PRJNA595033
DL686	CC119	NCBI	12 (Sur)	non-clinical	plant	North America	USA	5213616	59.5	1	aac(6')-Ic, blaSRT, tet(41)		GCA_014304635	SAMN15735260	PRJNA487218
DL687	DH-S01	NCBI	10 (Sne)	non-clinical	plant	Asia/Oceania w/o Japan	China	5256558	59.53	0	aac(6')-Ic, blaSRT, tet(41)		GCA_004768745	SAMN11312277	PRJNA530376
DL688	E28	NCBI	2	hospital environment	patient room	Asia/Oceania w/o Japan	Australia	5763442	58.72	3	aac(3)-IId, aac(6')-Ib, aac(6')-Ic, blaIMP-4, blaSRT, blaTEM-1, catB3, mph(A), qacE, qacEdelta1, qacG2, qnrB2, sul1 (x2), tet(41)	cus/sil, mer, ncr, pco	GCA_008931425	SAMN12289419	PRJNA550014
DL689	FDAARGOS_1089	NCBI	12 (Sur)	non-clinical	missing	Europe	Germany	5200450	59.56	0	aac(6')-Ic, blaSRT, tet(41)		GCA_016728045	SAMN16357258	PRJNA231221
DL690	FY	NCBI	10 (Sne)	non-clinical	insect	Asia/Oceania w/o Japan	China	5263176	59.5	2	aac(6')-Ic, blaSRT, tet(41)		GCA_013122155	SAMN14859508	PRJNA631339
DL691	FZSF02	NCBI	10 (Sne)	non-clinical	soil	Asia/Oceania w/o Japan	China	5407775	59.06	0	aac(6')-Ic, blaSRT, tet(41)		GCA_013112395	SAMN14863985	PRJNA631457
DL692	JBIWA004	NCBI	12 (Sur)	non-clinical	water	Japan	Japan	5191848	59.4	1	aac(6')-Ic, bla-IMI (x2), blaSRT, tet(41)		GCA_019968845	SAMN18917001	PRJNA725976
DL693	JW-CZ2	NCBI	11 (Sma s.s.)	non-clinical	soil	Asia/Oceania w/o Japan	China	4925622	59.82	0	aac(6')-Ic, blaSRT, tet(41)		GCA_013367735	SAMN15196985	PRJNA638538
DL694	LVF3	NCBI	7	non-clinical	water	Europe	Germany	5528408	59.2	1	aac(6')-Ic, blaSRT, tet(41)		GCA_019344315	SAMN16456043	PRJNA669584
DL695	LY1	NCBI	9	non-clinical	insect	Asia/Oceania w/o Japan	China	5315350	59.19	1	aac(6')-Ic, blaSRT, tet(41)		GCA_013256815	SAMN15009256	PRJNA634799
DL696	MSB1_9C-sc-2280320	NCBI	2	hospital environment	missing	Asia/Oceania w/o Japan	Australia	5875257	58.71	3	aac(6')-Ib, aac(6')-Ic, blaIMP-4, blaTEM-1, blaSRT, catB3, sul1, qacEdelta1, qacG2, tet(41), tet(A)	cus/sil (x2), mer (x3), ncr, pco	GCA_904866365	SAMEA3357389	PRJNA646837
DL697	N10A28	NCBI	3	non-clinical	insect	North America	USA	5276341	59.82	0	aac(6')-Ic, blaSRT, tet(41)		GCA_009834305	SAMN10393815	PRJNA504482
DL698	S24	NCBI	12 (Sur)	non-clinical	sewage	Asia/Oceania w/o Japan	China	5142018	59.61	0	aac(6')-Ic, blaSRT, tet(41)		GCA_018966825	SAMN19678575	PRJNA737045
DL699	S7.1	NCBI	8	non-clinical	plant	Europe	Germany	5088187	59.64	0	aac(6')-Ic, blaSRT, tet(41)		GCA_008364265	SAMN12560215	PRJNA559804
DL700	SCH909	NCBI	1	clinical	missing	Europe	Greece	5399348	59.79	1	aac(3)-Ia, aac(6')-Ic, aadA (x2), ant(2'')-Ia, ant(3'')-II-aac(6')-IId, aph(3')-Ia, blaSRT, blaTEM-1 (x2), catA1, dfrA1 (x2), qacEdelta1 (x2), sat2, sul1 (x2), tet(A)	ars, mer	GCA_015074945	SAMN14835601	PRJNA630425
DL701	SCQ1	NCBI	11 (Sma s.s.)	non-clinical	insect	Asia/Oceania w/o Japan	China	5063945	59.65	1	aac(6')-Ic, blaSRT, tet(41)		GCA_015160915	SAMN16268784	PRJNA386063
DL702	SER00094	NCBI	9	clinical	sputum	North America	USA	5217372	59.47	0	aac(6')-Ic, blaSRT, tet(41)		GCA_011769885	SAMN14265996	PRJNA609916
DL703	SMB2099	NCBI	1	clinical	missing	Europe	Germany	5123091	60.05	0	aac(6')-Ic, blaSRT, tet(41)		GCA_900029885	SAMEA3865280	PRJEB4597
DL704	T6	NCBI	12 (Sur)	non-clinical	soil	Asia/Oceania w/o Japan	China	5102941	59.74	0	aac(6')-Ic, blaSRT, tet(41)		GCA_017309605	SAMN18104335	PRJNA659846
DL705	WVU-002	NCBI	3	clinical	blood	North America	USA	5307415	59.65	0	aac(6')-Ic, blaSRT, tet(41)		GCA_006842785	SAMN11461877	PRJNA534502
DL707	WVU-006	NCBI	12 (Sur)	clinical	blood	North America	USA	5233072	59.54	0	aac(6')-Ic, blaSRT, tet(41)		GCA_006711245	SAMN11894224	PRJNA545505
DL708	WVU-007	NCBI	3	clinical	blood	North America	USA	5325027	59.65	0	aac(6')-Ic, blaSRT, tet(41)		GCA_006711405	SAMN11894225	PRJNA545510
DL709	WVU-008	NCBI	3	clinical	blood	North America	USA	5271698	59.72	0	aac(6')-Ic, blaSRT, tet(41)		GCA_006711525	SAMN11894226	PRJNA545511
DL710	WVU-009	NCBI	12 (Sur)	clinical	blood	North America	USA	5387143	59.42	1	aac(6')-Ic, blaSRT, tet(41)		GCA_006716725	SAMN11894227	PRJNA545512
DL712	SL267	NCBI	12 (Sur)	clinical	pancreatic fluid	Japan	Japan	5173769	59.66	1	aac(6')-Ic, aac(6')-IIc, blaIMP-1, blaSRT, blaTEM-1, qacEdelta1, qacL, sul1, tet(41)	mer	GCA_020886895	SAMD00389786	PRJDB11945
SE001	10VA1	This study	1	clinical	invasive	Europe	France	5308278	59.92	1	aac(6')-Ib, aac(6')-Ic, blaSRT, blaTEM-3, qacEdelta1, sul1, tet(A)	mer	AP028462-63	SAMD00247216	PRJDB10568
SE003	10VA4	This study	1	clinical	invasive	Europe	France	5199493	59.94	1	aac(6')-Ic, blaSRT		AP028464-65	SAMD00247218	PRJDB10568
SE005	12BL1	This study	1	clinical	blood	Europe	France	5437989	59.73	0	aac(6')-Ic, aadA, blaSRT, blaTEM-1, dfrA1, sat2		AP028466	SAMD00247220	PRJDB10568
SE007	12BL3	This study	11 (Sma s.s.)	clinical	blood	Europe	France	5033039	59.63	4	aac(6')-Ic, blaSRT, tet(41)		AP028467-71	SAMD00247222	PRJDB10568
SE015	12VA4	This study	12 (Sur)	clinical	invasive	Europe	France	5197128	59.61	0	aac(6')-Ic, blaSRT, tet(41)		AP028472	SAMD00247230	PRJDB10568
SE022	14BL03	This study	1	clinical	blood	Europe	France	5260390	59.81	2	aac(6')-Ic, blaSRT		AP028473-75	SAMD00247237	PRJDB10568
SE028	14BL09	This study	12 (Sur)	clinical	blood	Europe	France	5169281	59.59	1	aac(6')-Ic, blaSRT, tet(41)		AP028476-77	SAMD00247243	PRJDB10568
SE034	14VA2	This study	1	clinical	invasive	Europe	France	5317462	59.7	1	aac(6')-Ic, blaSRT		AP028478-79	SAMD00247249	PRJDB10568
SE036	14VA4	This study	12 (Sur)	clinical	invasive	Europe	France	5498766	59.21	2	aac(6')-Ic, blaSRT, tet(41)		AP028480-82	SAMD00247251	PRJDB10568
SE037	14VA5	This study	10 (Sne)	clinical	invasive	Europe	France	5095222	59.71	1	aac(6')-Ic, blaSRT, tet(41)		AP028483-84	SAMD00247252	PRJDB10568
SE038	14VA7	This study	9	clinical	invasive	Europe	France	5265848	59.25	1	aac(6')-Ib-cr, aac(6')-Ic, blaLAP-2, blaOXA-1, blaSRT, qnrS1, tet(41), tet(A)		AP028485-86	SAMD00247253	PRJDB10568
SE044	CM5	This study	1	clinical	blood	Japan	Japan	5100511	60.1	2	aac(6')-Ic, blaSRT		AP028487-89	SAMD00247259	PRJDB10568
SE048	E04	This study	3	non-clinical	soil	Japan	Japan	5224855	59.82	0	aac(6')-Ic, blaSRT, tet(41)		AP028490	SAMD00247263	PRJDB10568
SE049	E05	This study	7	non-clinical	soil	Japan	Japan	5453398	59.38	1	aac(6')-Ic, blaSRT, tet(41)		AP028491-92	SAMD00247264	PRJDB10568
SE050	E06	This study	6	non-clinical	soil	Japan	Japan	5451727	59.22	1	aac(6')-Ic, blaSRT, tet(41)		AP028493-94	SAMD00247265	PRJDB10568
SE054	E10	This study	12 (Sur)	non-clinical	water	Japan	Japan	5567346	58.97	1	aac(6')-Ic, blaSRT		AP028495-96	SAMD00247268	PRJDB10568
SE057	E13	This study	6	non-clinical	soil	Japan	Japan	5526983	59.15	1	aac(6')-Ic, blaSRT, tet(41)		AP028497-98	SAMD00247271	PRJDB10568
SE059	E17	This study	12 (Sur)	non-clinical	water	Japan	Japan	5260136	59.41	1	aac(6')-Ic, blaSRT, tet(41)		AP028499-500	SAMD00247273	PRJDB10568
SE062	E20	This study	6	non-clinical	water	Japan	Japan	5241956	59.45	0	aac(6')-Ic, blaSRT, tet(41)		AP028501	SAMD00247276	PRJDB10568
SE064	E22	This study	12 (Sur)	non-clinical	soil	Japan	Japan	5296927	59.37	0	aac(6')-Ic, blaSRT		AP028502	SAMD00247278	PRJDB10568
SE065	E23	This study	2	non-clinical	water	Japan	Japan	5497510	59.23	1	aac(6')-Ic, blaSRT, tet(41)		AP028503-04	SAMD00247279	PRJDB10568
SE066	E24	This study	12 (Sur)	non-clinical	soil	Japan	Japan	5015878	59.74	0	aac(6')-Ic, blaSRT, tet(41)		AP028505	SAMD00247280	PRJDB10568
SE074	E36	This study	6	non-clinical	soil	Japan	Japan	5785264	58.99	3	aac(6')-Ic, blaSRT, tet(41)		AP028506-09	SAMD00247288	PRJDB10568
SE076	E38	This study	7	non-clinical	soil	Japan	Japan	5353302	59.41	0	aac(6')-Ic, blaSRT, tet(41)		AP028510	SAMD00247290	PRJDB10568
SE079	E41	This study	3	non-clinical	soil	Japan	Japan	5306402	59.71	1	aac(6')-Ic, blaSRT, tet(41)		AP028511-12	SAMD00247292	PRJDB10568
SE084	E46	This study	13 (Ssu)	non-clinical	water	Japan	Japan	5506736	59.15	3	aac(6')-Ic, blaSRT, tet(41)		AP028513-16	SAMD00247297	PRJDB10568
SE090	E53	This study	12 (Sur)	non-clinical	soil	Japan	Japan	5136471	59.54	1	aac(6')-Ic, blaSRT, tet(41)		AP028517-18	SAMD00247303	PRJDB10568
SE091	EM02	This study	12 (Sur)	non-clinical	soil	Japan	Japan	5085848	59.7	0	aac(6')-Ic, blaSRT, tet(41)		AP028519	SAMD00247304	PRJDB10568
SE102	ET_H2	This study	12 (Sur)	non-clinical	soil	Europe	France	5279826	59.46	1	aac(6')-Ic, blaSRT, tet(41)		AP028520-21	SAMD00247315	PRJDB10568
SE104	ET_H9	This study	9	non-clinical	soil	Europe	France	5302314	59.25	0	aac(6')-Ic, blaSRT, tet(41)		AP028522	SAMD00247317	PRJDB10568
SE105	ET_P3	This study	8	non-clinical	soil	Europe	France	5129805	59.64	1	aac(6')-Ic, blaSRT, tet(41)		AP028523-24	SAMD00247318	PRJDB10568
SE114	KC004	This study	2	clinical	missing	Japan	Japan	5485222	58.86	3	aac(6')-Ic, blaSRT, tet(41)	ars, cus/sil, mer, pco	AP028525-28	SAMD00247327	PRJDB10568
SE119	KC031	This study	1	clinical	blood	Japan	Japan	5172316	59.89	0	aac(6')-Ic, blaSRT		AP028529	SAMD00247331	PRJDB10568
SE120	KC032	This study	1	clinical	blood	Japan	Japan	5381407	59.6	0	aac(6')-Ic, blaSRT, blaTEM-1		AP028530	SAMD00247332	PRJDB10568
SE121	KC034	This study	4	clinical	stool	Japan	Japan	4998008	59.48	1	aac(6')-Ic, blaSRT, tet(41)		AP028531-32	SAMD00247333	PRJDB10568
SE124	KC041	This study	3	clinical	eye discharge	Japan	Japan	5277442	59.82	0	aac(6')-Ic, blaSRT, tet(41)		AP028533	SAMD00247336	PRJDB10568
SE129	KC049	This study	4	clinical	ear discharge	Japan	Japan	5197553	59.35	0	aac(6')-Ic, blaSRT, tet(41)	cus/sil, pco	AP028534	SAMD00247341	PRJDB10568
SE132	KC056	This study	10 (Sne)	clinical	cerebrospinal fluid	Japan	Japan	5232355	59.64	0	aac(6')-Ic, blaSRT, tet(41)		AP028535	SAMD00247344	PRJDB10568
SE133	KC057	This study	1	clinical	respiratory	Japan	Japan	5301187	59.83	2	aac(6')-Ic, blaSRT		AP028536-38	SAMD00247345	PRJDB10568
SE134	KC058	This study	4	clinical	respiratory	Japan	Japan	5010344	59.5	0	aac(6')-Ic, blaSRT, tet(41)		AP028539	SAMD00247346	PRJDB10568
SE140	KC069	This study	9	clinical	respiratory	Japan	Japan	5310191	59.25	2	aac(6')-Ic, blaSRT, tet(41)		AP028540-42	SAMD00247352	PRJDB10568
SE142	KC072	This study	11 (Sma s.s.)	clinical	intestinal mucosa	Japan	Japan	5063566	59.58	0	aac(6')-Ic, blaSRT, tet(41)		AP028543	SAMD00247354	PRJDB10568
SE143	KC073	This study	1	clinical	urine	Japan	Japan	5504482	59.65	0	aac(6')-Ic, aph(3')-Ia, blaSRT, blaTEM-1, tet(41)	ars, cus/sil, mer, pco	AP028544	SAMD00247355	PRJDB10568
SE147	KC081	This study	12 (Sur)	clinical	respiratory	Japan	Japan	5187304	59.64	1	aac(6')-Ic, blaSRT, tet(41)		AP028545-46	SAMD00247359	PRJDB10568
SE148	KC082	This study	11 (Sma s.s.)	clinical	abdominal discharge	Japan	Japan	4992650	59.82	0	aac(6')-Ic, blaSRT, tet(41)		AP028547	SAMD00247360	PRJDB10568
SE161	KC103	This study	1	clinical	peritoneal dialysis fluid	Japan	Japan	5504908	59.65	0	aac(6')-Ic, aph(3')-Ia, blaSRT, blaTEM-1, tet(41)	ars, cus/sil, mer, pco	AP028548	SAMD00247373	PRJDB10568
SE168	QC07	This study	2	clinical	respiratory	Japan	Japan	5603850	58.69	6	aac(6')-Ib (x2), aac(6')-Ic, ant(3'')-Ia, blaIMP-1, blaSRT, qacEdelta1, qacG2, sul1, tet(41)	mer, pco, ter	AP028549-55	SAMD00247380	PRJDB10568
SE169	QC08	This study	2	clinical	stool	Japan	Japan	5728036	58.58	4	aac(6')-Ib (x2), aac(6')-Ic, ant(3'')-Ia, blaIMP-1, blaSRT, qacEdelta1, qacG2, sul1, tet(41)	mer, pco, ter	AP028556-60	SAMD00247381	PRJDB10568
SE172	QC11	This study	2	clinical	stool	Japan	Japan	5951644	58.17	9	aac(6')-Ib (x4), aac(6')-Ic, ant(3'')-Ia (x3), blaIMP-1 (x3), blaSRT, qacEdelta1, qacG2 (x3), sul1, tet(41)	cus/sil, mer (x2), ncr, pco (x2), ter	AP028561-70	SAMD00247384	PRJDB10568
SE174	QC13	This study	4	clinical	blood	Japan	Japan	5207203	59.09	2	aac(6')-Ic, blaSRT, tet(41)	ars	AP028571-73	SAMD00247386	PRJDB10568
SE176	QC15	This study	1	clinical	rectal discharge	Japan	Japan	5332150	59.79	1	aac(3)-IIe, aac(6')-Ib-cr, aac(6')-Ic, ant(3'')-Ia, blaCTX-M-15, blaOXA-1, blaSRT, blaTEM-1, catB3, dfrA17, floR, mph(A), qacEdelta1, qnrS1, sul1, sul2		AP028574-75	SAMD00247388	PRJDB10568
SE178	QC17	This study	10 (Sne)	clinical	blood	Japan	Japan	5125610	59.74	0	aac(6')-Ic, blaSRT, tet(41)		AP028576	SAMD00247390	PRJDB10568
SE180	QC19	This study	11 (Sma s.s.)	clinical	blood	Japan	Japan	5216117	59.49	1	aac(6')-Ic, blaSRT, tet(41)		AP028577-78	SAMD00247392	PRJDB10568
SE181	QC20	This study	3	clinical	blood	Japan	Japan	5431434	59.49	0	aac(6')-Ic, blaSRT, tet(41)		AP028579	SAMD00247393	PRJDB10568
SE182	QC21	This study	4	clinical	blood	Japan	Japan	5220978	59.2	0	aac(6')-Ic, blaSRT, tet(41)		AP028580	SAMD00247394	PRJDB10568
SE185	QE01	This study	9	non-clinical	soil	Japan	Japan	5150568	59.34	1	aac(6')-Ic, blaSRT, tet(41)		AP028581-82	SAMD00247397	PRJDB10568
SE192	QE08	This study	13 (Ssu)	non-clinical	soil	Japan	Japan	5199566	59.47	0	aac(6')-Ic, blaSRT, tet(41)		AP028583	SAMD00247404	PRJDB10568
SE197	QE13	This study	12 (Sur)	non-clinical	soil	Japan	Japan	5219101	59.44	0	aac(6')-Ic, blaSRT		AP028584	SAMD00247409	PRJDB10568
SE203	QE20	This study	11 (Sma s.s.)	non-clinical	soil	Japan	Japan	5036689	59.72	0	aac(6')-Ic, blaSRT, tet(41)		AP028585	SAMD00247414	PRJDB10568
SE204	QE21	This study	12 (Sur)	non-clinical	soil	Japan	Japan	5240357	59.4	1	aac(6')-Ic, blaSRT, tet(41)		AP028586-87	SAMD00247415	PRJDB10568
SE205	QE22	This study	9	non-clinical	soil	Japan	Japan	5194597	59.41	1	aac(6')-Ic, blaSRT, tet(41)		AP028588-89	SAMD00247416	PRJDB10568
SE213	QE30	This study	13 (Ssu)	non-clinical	soil	Japan	Japan	5369835	59	1	aac(6')-Ic, blaSRT, tet(41)		AP028590-91	SAMD00247424	PRJDB10568
SE214	QE31	This study	11 (Sma s.s.)	non-clinical	soil	Japan	Japan	5082691	59.68	1	aac(6')-Ic, blaSRT, tet(41)		AP028592-93	SAMD00247425	PRJDB10568
SE215	QE32	This study	12 (Sur)	non-clinical	soil	Japan	Japan	5309714	59.5	1	aac(6')-Ic, blaSRT, tet(41)		AP028594-95	SAMD00247426	PRJDB10568
SE221	TE4	This study	10 (Sne)	non-clinical	soil	Japan	Japan	5360887	59.23	1	aac(6')-Ic, blaSRT, tet(41)		AP028596-97	SAMD00247432	PRJDB10568
SE222	TE5	This study	6	non-clinical	soil	Japan	Japan	5251009	59.39	0	aac(6')-Ic, blaSRT, tet(41)		AP028598	SAMD00247433	PRJDB10568
SE227	ET_W2	This study	12 (Sur)	non-clinical	soil	Europe	France	5267928	59.51	1	aac(6')-Ic, blaSRT, tet(41)		AP028599-600	SAMD00247438	PRJDB10568
Ssu	YD25 (Type strain)	Database	13 (Ssu)	non-clinical	soil	Asia/Oceania w/o Japan	China	5117644	59.61	0	aac(6')-Ic, blaSRT, tet(41)		GCA_001642805	SAMN04226521	PRJNA303098

## Sheet: TableS2
Table S2: Differences in genome size between closed and draft sequences.
Strains	Closed genome (bp)	Draft assembly (bp)	Closed - Draft (bp)	Number of plasmids
SE001_10VA1	5308278	5281151	27127	1
SE003_10VA4	5199493	5173090	26403	1
SE005_12BL1	5437989	5401809	36180
SE007_12BL3	5033039	5004976	28063	4
SE015_12VA4	5197128	5167718	29410
SE022_14BL03	5260390	5232934	27456	2
SE028_14BL09	5169281	5139913	29368	1
SE034_14VA2	5317462	5290464	26998	1
SE036_14VA4	5498766	5429188	69578	2
SE037_14VA5	5095222	5066421	28801	1
SE038_14VA7	5265848	5222721	43127	1
SE044_CM5	5100511	5072689	27822	2
SE048_E04	5224855	5177593	47262
SE049_E05	5453398	5417810	35588	1
SE050_E06	5451727	5399667	52060	1
SE054_E10	5567346	5515303	52043	1
SE057_E13	5526983	5483633	43350	1
SE059_E17	5260136	5223053	37083	1
SE062_E20	5241956	5211643	30313
SE064_E22	5296927	5252992	43935
SE065_E23	5497510	5456044	41466	1
SE066_E24	5015878	4989616	26262
SE074_E36	5785264	5677281	107983	3
SE076_E38	5353302	5315227	38075
SE079_E41	5306402	5273603	32799	1
SE084_E46	5506736	5450613	56123	3
SE090_E53	5136471	5101902	34569	1
SE091_EM02	5085848	5055685	30163
SE102_ET_H2	5279826	5247410	32416	1
SE104_ET_H9	5302314	5269487	32827
SE105_ET_P3	5129805	5096828	32977	1
SE114_KC004	5485222	5437048	48174	3
SE119_KC031	5172316	5138363	33953
SE120_KC032	5381407	5352714	28693
SE121_KC034	4998008	4981697	16311	1
SE124_KC041	5277442	5227849	49593
SE129_KC049	5197553	5166241	31312
SE132_KC056	5232355	5200258	32097
SE133_KC057	5301187	5296927	4260	2
SE134_KC058	5010344	4972181	38163
SE140_KC069	5310191	5285042	25149	2
SE142_KC072	5063566	5032441	31125
SE143_KC073	5504482	5503780	702
SE147_KC081	5187304	5161049	26255	1
SE148_KC082	4992650	4959857	32793
SE161_KC103	5504908	5474475	30433
SE168_QC07	5603850	5551889	51961	6
SE169_QC08	5728036	5626840	101196	4
SE172_QC11	5951644	5876380	75264	9
SE174_QC13	5207203	5176819	30384	2
SE176_QC15	5332150	5299096	33054	1
SE178_QC17	5125610	5095276	30334
SE180_QC19	5216117	5179684	36433	1
SE181_QC20	5431434	5386113	45321
SE182_QC21	5220978	5182041	38937
SE185_QE01	5150568	5121027	29541	1
SE192_QE08	5199566	5165632	33934
SE197_QE13	5219101	5169890	49211
SE203_QE20	5036689	4998645	38044
SE204_QE21	5240357	5202480	37877	1
SE205_QE22	5194597	5151712	42885	1
SE213_QE30	5369835	5275779	94056	1
SE214_QE31	5082691	5019115	63576	1
SE215_QE32	5309714	5271964	37750	1
SE221_TE4	5360887	5329852	31035	1
SE222_TE5	5251009	5211538	39471
SE227_ET_W2	5267928	5239257	28671	1
Average			38889

## Sheet: TableS3
Table S3: List of plasmids identified in the closed genomes of 142 SMC strains.
Plasmid name	Strain ID	Strain name	Linear	Plasmid cluster	Size (bp)	GC (%)	Host strain clade	Host chromosome length (Mb)	Host chromosome GC (%)	Isolation source of host strain	Replicon types (by PlasmidFinder)	Replicon types (by MOB-Typer)	MOB types (by MOBScan)	MOB types (by MOB-Typer)	MOB subfamily	AMR genes	HMR operons	Accession number
pPWN146.1	DL006	PWN146		21	139403	55.75	5	5.49	59.28	Non-clinical	pSM22	IncI1	MOBF*	MOBF	MOBF12/MOBF12			LT575491.1
pPWN146.2				20	61142	56.54	5	5.49	59.28	Non-clinical	-	IncI1	MOBF	MOBF	MOBF12			LT575492.1
pSmN45	DL304	N4-5		Singleton	11089	43.5	11 (Sma s.s.)	5.07	59.7	Non-clinical	Col(pHAD28)	rep_cluster_2373	-	-	-			CP031315.1
unnamed_1	DL314	SGAir0764		21	76089	53.96	11 (Sma s.s.)	5.14	59.54	Non-clinical	pSM22	IncI1	MOBF	MOBF*	MOBF12			CP027301.1
pCAV1761-205	DL396	CAV1761		16	204825	51.5	2	5.54	58.92	Clinical	IncFIB(K)/IncFII(K)/IncFII(pCRY)	IncFIB/IncFII/rep_cluster_2183	MOBF	MOBF	MOBF12	blaSHV-30	ars, cus/sil, mer, pco, ter	CP029448.1
pCAV1761-3223				13	3223	56.35	2	5.54	58.92	Clinical	-	ColRNAI_rep_cluster_1987	MOBP	MOBP	MOBP51			CP029444.1
pCAV1761-6393				12	6393	52.7	2	5.54	58.92	Clinical	-	ColRNAI_rep_cluster_1987	-	-	-			CP029445.1
pCAV1761-73				11	73100	53.36	2	5.54	58.92	Clinical	IncM1	IncL/M	MOBP	MOBP**	MOBP131	blaSHV-30	mer	CP029447.1
pKPC_CAV1761				10	69158	49.2	2	5.54	58.92	Clinical	IncU/IncX5	IncU/IncX5	MOBP	MOBP	MOBP3	aac(6')-Ib, aadA, blaKPC-2, blaOXA-9, blaTEM-1, dfrA5, mph(E), msr(E), qacEdelta1, sul1		CP029446.1
unnamed	DL410	BWH-35		18	224208	51.46	2	5.29	59.05	Clinical	IncFIB(pB171)/IncFII(K)/IncR	IncFIB/IncFII/IncR/rep_cluster_2183	MOBF	MOBF*	MOBF12		cus/sil, pco	CP020508.1
pATCC	DL436	ATCC 13880		Singleton	43151	58.42	11 (Sma s.s.)	5.12	59.8	Non-clinical	pSM22	IncI1	MOBF	MOBF*	-			CP041234.1
unnamed3	DL512	UMH7		9	111810	53.09	12 (Sur)	5.18	59.53	Clinical	-	rep_cluster_998	MOBP	MOBP*	MOBP12			CP018920.1
unnamed4				Singleton	47264	46.42	12 (Sur)	5.18	59.53	Clinical	-	rep_cluster_1224	-	MOBP	MOBP3-like			CP018921.1
unnamed5				Singleton	21738	49.05	12 (Sur)	5.18	59.53	Clinical	IncFII(pCRY)	IncFII	-	MOBC	-			CP018922.1
unnamed2	DL514	UMH5		9	100699	52.34	3	5.36	59.63	Clinical	-	rep_cluster_998	MOBP	MOBP	MOBP12			CP018918.1
unnamed1	DL517	UMH1		8	73532	54.9	9	5.06	59.52	Clinical	-	rep_cluster_998	MOBP	MOBP	MOBP12			CP018916.1
pSMC1	DL536	SM39		Singleton	41517	61.46	1	5.23	59.82	Clinical	-	IncP	MOBP	MOBP	MOBP11	aadA, blaCMY-8, blaIMP-1, qacEdelta1 (2 copies), sul1 (2 copies)	mer	AP013064.1
pSMC2				4	58929	51.9	1	5.23	59.82	Clinical	-	IncFII	MOBF	MOBF	MOBF12-like			AP013065.1
pCAV1492-199	DL551	CAV1492		16	199444	51.13	2	5.48	59.08	Clinical	IncFIB(K)/IncFII(K)/IncFII(pCRY)	IncFIB/IncFII/rep_cluster_2183	MOBF	MOBF	MOBF12		ars, cus/sil, mer, pco, ter	CP011641.1
pCAV1492-3223				13	3223	56.35	2	5.48	59.08	Clinical	-	ColRNAI_rep_cluster_1987	MOBP	MOBP	MOBP51			CP011637.1
pCAV1492-6393				12	6393	52.7	2	5.48	59.08	Clinical	-	ColRNAI_rep_cluster_1987	-	-	-			CP011638.1
pCAV1492-73				11	73100	53.36	2	5.48	59.08	Clinical	IncM1	IncL/M	MOBP	MOBP	MOBP131	blaSHV-30	mer	CP011640.1
pKPC_CAV1492				10	69158	49.21	2	5.48	59.08	Clinical	IncU/IncX5	IncU/IncX5	MOBP	MOBP	MOBP3	aac(6')-Ib, aadA, blaKPC-2, blaOXA-9, blaTEM-1, dfrA5, mph(E), msr(E), qacEdelta1, sul1		CP011639.1
unnamed1	DL552	B3R3		Singleton	123171	51.67	10 (Sne)	5.47	59.23	Non-clinical	pSM22	IncI1/rep_cluster_1057	MOBF	MOBF	MOBF12			CP013047.2
pSmUNAM836	DL553	SmUNAM836		Singleton	26346	43.52	1	5.21	59.88	Clinical	pKPC-CAV1193	rep_cluster_1367	MOBC	MOBC	MOBC3-like	blaTEM-1		CP012686.1
pSmWW4	DL600	WW4		Singleton	3248	47.81	10 (Sne)	5.24	59.55	Non-clinical	-	-	-	-	-			CP003960.1
unnamed1	DL662	95		18	219979	51.58	2	5.36	58.98	Clinical	IncFIB(pB171)/IncFII(K)/IncR	IncFIB/IncFII/IncR/rep_cluster_2183	MOBF	MOBF*	MOBF12		cus/sil, pco	CP020506.1
unnamed2				Singleton	47999	45.59	2	5.36	58.98	Clinical	IncX5	IncX5	MOBP	MOBP	MOBP3			CP020505.1
unnamed3				Singleton	13878	52.95	2	5.36	58.98	Clinical	-	-	-	-	-			CP020504.1
pKPC-2-HENAN1602	DL663	1602		Singleton	42724	49.78	1	5.12	59.96	Clinical	-	IncU	-	MOBP	MOBP3-like	blaKPC-2		CP047392.1
p2838-KPC	DL664	2838		17	103167	54.23	1	5.42	59.73	Clinical	-	IncU/rep_cluster_1418/rep_cluster_2183	MOBF	MOBF*	MOBF12	blaKPC-2, qnrS1	mer	CP047686.1
pXQ				3	2953	64.75	1	5.42	59.73	Clinical	-	-	MOBV	MOBV	MOBV2			CP047687.1
p3024-KPC	DL665	3029		17	103175	54.23	1	5.43	59.71	Clinical	-	IncU/rep_cluster_1418/rep_cluster_2183	MOBF	MOBF*	MOBF12	blaKPC-2, qnrS1	mer	CP047683.1
pXQ				3	2953	64.75	1	5.43	59.71	Clinical	-	-	MOBV	MOBV	MOBV2			CP047684.1
p4201-KPC	DL666	4201		17	94056	53.07	12 (Sur)	5.33	59.43	Clinical	-	IncU/rep_cluster_1418/rep_cluster_2183	MOBF	MOBF*	MOBF12	blaKPC-2	mer	CP047680.1
pXQ				3	2953	64.75	12 (Sur)	5.33	59.43	Clinical	-	-	MOBV	MOBV	MOBV2			CP047681.1
pAM01	DL667	11/2010		19	139857	53.13	3	5.35	59.55	Clinical	-	-	MOBF	MOBF	MOBF12			CP053926.1
p1140-KPC	DL668	1140-		17	103167	54.23	1	5.43	59.71	Clinical	-	IncU/rep_cluster_1418/rep_cluster_2183	MOBF	MOBF*	MOBF12	blaKPC-2, qnrS1	mer	CP047689.1
pXQ				3	2953	64.75	1	5.43	59.71	Clinical	-	-	MOBV	MOBV**	MOBV2			CP047690.1
p2020-O-9	DL671	2020-O-9		Singleton	23921	61.67	1	5.44	59.78	Clinical	-	rep_cluster_455	-	-	-	aac(6')-29, blaGES-5, qacEdelta1, sul1		AP024848.1
unitig_1_pilon	DL672	AR_0027		Singleton	22569	65.15	1	5.47	59.63	Clinical	-	rep_cluster_995	MOBQ	MOBQ	MOBQ2-like			CP026703.1
pSERAS01	DL681	AS-1		Singleton	104121	54.77	11 (Sma s.s.)	5.07	59.64	Non-clinical	pSM22	IncI1	MOBF	MOBF	MOBF12			AP019010.1
pC110-KPC	DL685	C110		17	103167	54.23	1	5.43	59.71	Clinical	-	IncU/rep_cluster_1418/rep_cluster_2183	MOBF	MOBF*	MOBF12	blaKPC-2, qnrS1	mer	CP047692.1
pXQ				3	2953	64.75	1	5.43	59.71	Clinical	-	-	MOBV	MOBV**	MOBV2			CP047693.1
pCC119	DL686	CC119		9	122584	53.49	12 (Sur)	5.09	59.65	Non-clinical	pSM22	IncI1/rep_cluster_998	MOBP	MOBP	MOBP12			CP060277.1
pE28_001	DL688	E28		18	186249	51.98	2	5.49	59.05	Hospital environment	IncFIB(K)/IncFII(K)	IncFIB/IncFII/rep_cluster_2183	MOBF	MOBF*	MOBF12		cus/sil, mer, ncr, pco	CP042513.1
pE28_002				11	87731	52.79	2	5.49	59.05	Hospital environment	IncM2	IncL/M	MOBP	MOBP	MOBP131	aac(3)-IId, aac(6')-Ib, blaIMP-4, blaTEM-1, catB3, mph(A), qacE, qacEdelta1, qacG2, qnrB2, sul1 (2 copies)		CP042514.1
pE28_004				Singleton	2694	46.81	2	5.49	59.05	Hospital environment	-	-	MOBV	MOBV	MOBV2			CP042516.1
p1	DL690	FY		8	100934	54.74	10 (Sne)	5.07	59.7	Non-clinical	-	rep_cluster_998	MOBP	MOBP	MOBP12			CP053379.1
p2				Singleton	87789	53.4	10 (Sne)	5.07	59.7	Non-clinical	pSM22	IncI1	MOBF	MOBF	MOBF12			CP053380.1
pJBIWA004_1	DL692	JBIWA004		Singleton	106702	50.28	12 (Sur)	5.09	59.59	Non-clinical	IncFII(Yp)/pSM22	IncI1	MOBF	MOBF	MOBF12	blaIMI (2 copies)		CP074169.1
p87710	DL694	LVF3		9	87710	53.27	7	5.44	59.29	Non-clinical	-	rep_cluster_998	MOBP	MOBP	MOBP12			CP063230.1
unnamed1	DL695	LY1		4	143701	52.01	9	5.17	59.39	Non-clinical	pSM22	IncI1	MOBF	MOBF	MOBF12-like			CP053919.1
2	DL696	MSB1_9C		6	184703	53.12	2	5.54	59.04	Hospital environment	IncC	IncC	MOBH	MOBH*	MOBH12	aac(6')-Ib, blaIMP-4, blaTEM-1, catB3, qacEdelta1, qacG2, sul1, tet(A)	mer, mer	LR890658.1
3				Singleton	147079	53.44	2	5.54	59.04	Hospital environment	IncFIB(K)	IncFIB/IncFII	MOBF	MOBF	MOBF12		cus/sil, mer, ncr	LR890659.1
4				Singleton	1934	51.24	2	5.54	59.04	Hospital environment	-	-	-	-	-			LR890660.1
pSCH909	DL700	SCH909		11	83750	52.01	1	5.32	59.92	Clinical	IncL	IncL/M	MOBP	MOBP	MOBP131	ant(2'')-Ia, aadA, ant(3'')-II-aac(6')-IId, blaTEM-1, dfrA1, qacEdelta1, sul1	ars	CP063239.1
unnamed	DL701	SCQ1		8	69591	52.01	11 (Sma s.s.)	4.99	59.76	Non-clinical	-	-	MOBP	MOBP	MOBP12			CP063355.1
pWVU-009	DL710	WVU-009		Singleton	77267	55.19	12 (Sur)	5.31	59.49	Clinical	pSM22	IncI1	-	MOBF	-			CP041133.1
pSL267	DL712	SL267		11	81133	53.26	12 (Sur)	5.09	59.76	Clinical	IncM1	IncL/M	MOBP	MOBP	MOBP131	aac(6')-Ic, blaIMP-1, blaTEM-1, qacEdelta1, qacL, sul1	mer	AP024917.1
p10VA1	SE001	10VA1		11	83240	53.81	1	5.23	60.01	Clinical	IncM1	IncL/M	MOBP	MOBP	MOBP131	aac(6')-Ib, blaTEM-3, qacEdelta1, sul1, tet(A)	mer	AP028463
p10VA4	SE003	10VA4		Singleton	6177	49	1	5.19	59.95	Clinical	Col(Ye4449)	Col(Ye4449)	MOBP	MOBP**	MOBP51-like			AP028465
p12BL3_1	SE007	12BL3		Singleton	4809	46.27	11 (Sma s.s.)	5.02	59.66	Clinical	-	ColRNAI_rep_cluster_1987	-	-	-			AP028468
p12BL3_2				Singleton	4261	42.45	11 (Sma s.s.)	5.02	59.66	Clinical	Col(pHAD28)	ColRNAI_rep_cluster_1987	-	-	-			AP028469
p12BL3_3				Singleton	3356	46.75	11 (Sma s.s.)	5.02	59.66	Clinical	-	rep_cluster_2335	-	-	-			AP028470
p12BL3_4				13	3223	56.35	11 (Sma s.s.)	5.02	59.66	Clinical	-	ColRNAI_rep_cluster_1987	MOBP	MOBP**	MOBP51			AP028471
p14BL03_1	SE022	14BL03		Singleton	90669	51.31	1	5.16	59.97	Clinical	-	-	MOBP	MOBP	MOBP12			AP028474
p14BL03_2				Singleton	5280	51.33	1	5.16	59.97	Clinical	Col(pHAD28)	ColRNAI_rep_cluster_1987	MOBP	MOBP*	MOBP51			AP028475
p14BL09	SE028	14BL09		Singleton	59610	55.14	12 (Sur)	5.11	59.64	Clinical	pSM22	IncI1	MOBF	MOBF	MOBF12			AP028477
p14VA2	SE034	14VA2		Singleton	84294	54.44	1	5.23	59.79	Clinical	pSM22	IncI1	MOBF*	MOBF	-			AP028479
p14VA4_1	SE036	14VA4		20	133752	56.23	12 (Sur)	5.28	59.37	Clinical	pSM22	IncI1	MOBF	MOBF	MOBF12			AP028481
p14VA4_2				8	88672	54.2	12 (Sur)	5.28	59.37	Clinical	-	rep_cluster_998	MOBP	MOBP	MOBP12			AP028482
p14VA5	SE037	14VA5		14	2511	51.85	10 (Sne)	5.09	59.71	Clinical	Col440I	rep_cluster_2335	-	-	-			AP028484
p14VA7	SE038	14VA7		Singleton	51361	51.55	9	5.21	59.32	Clinical	IncN	IncN	MOBF	MOBF	MOBF11	aac(6')-Ib-cr, blaLAP-2, blaOXA-1, qnrS1, tet(A)		AP028486
pCM5_1	SE044	CM5		Singleton	4018	53.26	1	5.09	60.11	Clinical	Col(pHAD28)	ColRNAI_rep_cluster_1987	MOBP	MOBP*	MOBP51			AP028488
pCM5_2				13	3223	56.28	1	5.09	60.11	Clinical	-	ColRNAI_rep_cluster_1987	MOBP	MOBP*	MOBP51			AP028489
pE05	SE049	E05		23	96375	52.91	7	5.36	59.49	Non-clinical	pSM22	IncI1/rep_cluster_1057	MOBF	MOBF	MOBF12			AP028492
pE06	SE050	E06		Singleton	78926	49.23	6	5.37	59.36	Non-clinical	pADAP	rep_cluster_1057	MOBP	MOBP	MOBP12			AP028494
pE10	SE054	E10		8	95195	53.32	12 (Sur)	5.47	59.07	Non-clinical	-	rep_cluster_998	MOBP	MOBP	MOBP12			AP028496
pE13	SE057	E13		19	107210	53.54	6	5.42	59.26	Non-clinical	-	-	MOBF	MOBF	MOBF12			AP028498
pE17	SE059	E17		23	107107	52.32	12 (Sur)	5.15	59.56	Non-clinical	-	IncI1/rep_cluster_1057	MOBF	MOBF	MOBF12			AP028500
pE23	SE065	E23		Singleton	5232	45.58	2	5.49	59.24	Non-clinical	Col(pHAD28)	rep_cluster_2327	-	-	-			AP028504
pE36_1	SE074	E36		Singleton	204933	54.71	6	5.47	59.25	Non-clinical	-	IncI1	MOBF*	MOBF	MOBF12			AP028507
pE36_2				20	68338	55.12	6	5.47	59.25	Non-clinical	pSM22	IncI1	MOBF	MOBF	MOBF12			AP028508
pE36_3				Singleton	39642	51.15	6	5.47	59.25	Non-clinical	-	-	-	-	-			AP028509
pE41	SE079	E41		Singleton	98240	52.56	3	5.21	59.85	Non-clinical	pSM22	IncI1	MOBF	MOBF	MOBF12			AP028512
pE46_1	SE084	E46		2	125919	52.62	13 (Ssu)	5.2	59.49	Non-clinical	pADAP	rep_cluster_1057	MOBP	MOBP	MOBP12			AP028514
pE46_2				Singleton	123916	52.5	13 (Ssu)	5.2	59.49	Non-clinical	-	IncI1/rep_cluster_2273	MOBF	MOBF	MOBF12			AP028515
pE46_3				Singleton	56070	56.18	13 (Ssu)	5.2	59.49	Non-clinical	pSM22	IncI1	MOBF	MOBF	MOBF12			AP028516
pE53	SE090	E53		23	99440	52.59	12 (Sur)	5.04	59.68	Non-clinical	pSM22	IncI1/rep_cluster_1057	MOBF	MOBF	MOBF12			AP028518
pET_H2	SE102	ET_H2		Singleton	62927	52.15	12 (Sur)	5.22	59.55	Non-clinical	-	-	MOBF	MOBF	MOBF12-like			AP028521
pET_P3	SE105	ET_P3		5	51133	50.16	8	5.08	59.73	Non-clinical	-	-	-	-	-			AP028524
pKC004_1	SE114	KC004		18	176362	51.26	2	5.26	59.31	Clinical	IncFIB(pB171)/IncFII(K)	IncFIB/IncFII/rep_cluster_2183	MOBF	MOBF*	MOBF12		ars, cus/sil, mer, pco	AP028526
pKC004_2			Yes	7	43138	34.76	2	5.26	59.31	Clinical	-	-	-	-	-			AP028527
pKC004_3				13	3223	56.28	2	5.26	59.31	Clinical	-	ColRNAI_rep_cluster_1987	MOBP	MOBP	MOBP51			AP028528
pKC034	SE121	KC034		13	3223	56.28	4	4.99	59.48	Clinical	-	ColRNAI_rep_cluster_1987	MOBP	MOBP*	MOBP51			AP028532
pKC057_1	SE133	KC057		Singleton	120373	52.3	1	5.18	60.02	Clinical	IncR	IncFII/IncR	MOBF	MOBF*	MOBF12			AP028537
pKC057_2				Singleton	4419	43.99	1	5.18	60.02	Clinical	Col(pHAD28)	rep_cluster_2358	-	-	-			AP028538
pKC069_1	SE140	KC069		Singleton	4836	52.61	9	5.3	59.26	Clinical	-	-	MOBP	MOBP	MOBP51-like			AP028541
pKC069_2				14	2494	51.48	9	5.3	59.26	Clinical	Col(pHAD28)	rep_cluster_2335/rep_cluster_2358	-	-	-			AP028542
pKC081	SE147	KC081		8	73038	54.39	12 (Sur)	5.26	59.72	Clinical	-	rep_cluster_998	MOBP	MOBP	MOBP12			AP028546
pQC07_1	SE168	QC07		1	242181	46.15	2	5.26	59.39	Clinical	IncHI2/IncHI2A	IncHI2A/rep_cluster_1088	MOBH	MOBH	MOBH11		pco, ter	AP028550
pQC07_2				11	82206	53.36	2	5.26	59.39	Clinical	IncM2	IncL/M	MOBP	MOBP	MOBP131	aac(6')-Ib (2 copies), aadA, blaIMP-1, qacEdelta1, qacG2, sul1	mer	AP028551
pQC07_3				15	4938	54.88	2	5.26	59.39	Clinical	Col(pHAD28)	rep_cluster_2335	MOBP	MOBP*	MOBP51			AP028552
pQC07_4				Singleton	4416	36.32	2	5.26	59.39	Clinical	-	-	MOBP	MOBP**	MOBP1			AP028553
pQC07_5				13	3223	56.28	2	5.26	59.39	Clinical	-	rep_cluster_2373	MOBP	MOBP	MOBP51			AP028554
pQC07_6				Singleton	2811	32.44	2	5.26	59.39	Clinical	-	-	MOBV	MOBV	-			AP028555
pQC08_1	SE169	QC08		1	243500	46.3	2	5.31	59.35	Clinical	IncHI2/IncHI2A	IncHI2A/rep_cluster_1088	MOBH	MOBH	MOBH11		pco, ter	AP028557
pQC08_2				2	93886	51.27	2	5.31	59.35	Clinical	-	rep_cluster_2273	MOBP	MOBP	MOBP12			AP028558
pQC08_3				11	82206	53.36	2	5.31	59.35	Clinical	IncM2	IncL/M	MOBP	MOBP	MOBP131	aac(6')-Ib (2 copies), aadA, blaIMP-1, qacEdelta1, qacG2, sul1	mer	AP028559
pQC08_4				13	3223	56.28	2	5.31	59.35	Clinical	Col(pHAD28)	ColRNAI_rep_cluster_1987/rep_cluster_2405	MOBP	MOBP	MOBP51			AP028560
pQC11_1	SE172	QC11		1	244465	46.16	2	5.27	59.38	Clinical	IncHI2/IncHI2A	IncHI2A/rep_cluster_1088	MOBH	MOBH	MOBH11		pco, ter	AP028562
pQC11_2				18	200434	51.88	2	5.27	59.38	Clinical	IncFIB(pB171)/IncFII(K)	IncFIB/IncFII/rep_cluster_2183	MOBF	MOBF*	MOBF12		cus/sil, mer, ncr, pco	AP028563
pQC11_3				2	95205	51.59	2	5.27	59.38	Clinical	-	rep_cluster_2273	MOBP	MOBP	MOBP12			AP028564
pQC11_4				11	87948	53.04	2	5.27	59.38	Clinical	IncM2	IncL/M	MOBP	MOBP	MOBP131	aac(6')-Ib (4 copies), aadA (3 copies), blaIMP-1 (3 copies), qacEdelta1, qacG2 (3 copies), sul1	mer	AP028565
pQC11_5			Yes	7	36524	34.44	2	5.27	59.38	Clinical	-	-	-	-	-			AP028566
pQC11_6				Singleton	5111	37.62	2	5.27	59.38	Clinical	-	-	MOBQ	MOBQ	MOBQ3-like			AP028567
pQC11_7				15	4938	54.88	2	5.27	59.38	Clinical	Col(pHAD28)	rep_cluster_2335	MOBP	MOBP*	MOBP51			AP028568
pQC11_8				Singleton	3830	27.81	2	5.27	59.38	Clinical	-	-	-	-	-			AP028569
pQC11_9				13	3223	56.28	2	5.27	59.38	Clinical	-	ColRNAI_rep_cluster_1987	MOBP	MOBP*	MOBP51			AP028570
pQC13_1	SE174	QC13		Singleton	4678	52.14	4	5.2	59.1	Clinical	Col(pHAD28)	ColRNAI_rep_cluster_1987	MOBP	MOBP	MOBP51			AP028572
pQC13_2				13	3223	56.28	4	5.2	59.1	Clinical	-	ColRNAI_rep_cluster_1987	MOBP	MOBP*	MOBP51			AP028573
pQC15	SE176	QC15		6	145494	52.1	1	5.27	60.01	Clinical	IncC	IncC	MOBH	MOBH*	MOBH12	aac(3)-IIe, aac(6')-Ib-cr, aadA, blaCTX-M-15, blaOXA-1, blaTEM-1, catB3, dfrA17, floR, mph(A), qacEdelta1, qnrS1, sul1, sul2		AP028575
pQC19	SE180	QC19		Singleton	162949	52.77	11 (Sma s.s.)	5.2	59.71	Clinical	pSM22	IncI1/rep_cluster_1057	MOBF*	MOBF*	MOBF12			AP028578
pQE01	SE185	QE01		22	98035	52.5	9	5.27	59.47	Non-clinical	pSM22	IncI1/rep_cluster_1057	MOBF	MOBF	MOBF12			AP028582
pQE21	SE204	QE21		22	80189	51.09	12 (Sur)	5.2	59.53	Non-clinical	pSM22	IncI1/rep_cluster_1057	MOBF	MOBF	MOBF12			AP028587
pQE22	SE205	QE22		22	97998	52.5	9	5.27	59.54	Non-clinical	pSM22	IncI1/rep_cluster_1057	MOBF	MOBF	MOBF12			AP028589
pQE30	SE213	QE30		Singleton	18304	44.33	13 (Ssu)	5.2	59.05	Non-clinical	-	-	-	-	-			AP028591
pQE31	SE214	QE31		Singleton	101487	53.85	11 (Sma s.s.)	5.27	59.8	Non-clinical	-	IncFII/rep_cluster_2183	MOBP	MOBP	-			AP028593
pQE32	SE215	QE32		22	97991	52.5	12 (Sur)	5.2	59.63	Non-clinical	pSM22	IncI1/rep_cluster_1057	MOBF	MOBF	MOBF12			AP028595
pTE4	SE221	TE4		5	61744	51.39	10 (Sne)	5.27	59.32	Non-clinical	pSM22	IncI1	-	MOBF	-			AP028597
pET_W2	SE227	ET_W2		Singleton	109728	53.18	12 (Sur)	5.2	59.64	Non-clinical	pSM22	IncI1	MOBF	MOBF	MOBF12			AP028600
* MOB-Typer/MOBScan presented two identifications for the same relaxase.
** MOB type detected after changing start position of sequence in which relaxase was separated at ends of sequence.

## Sheet: TableS4
Table S4: Genes encoded by chromosomes or plasmids depending on strains.
Gene / gene group (by Roary)	Annotation by DFAST	Notes	Functional group	Number of strains containing the gene	Number of strains containing the gene in chromosome	Ratio in chromosome (%)	Number of strains containing the gene in plasmid	Ratio in plasmid (%)	Strains containing the gene in chromosome (except hypothetical group)	Strains containing the gene in plasmid (except hypothetical group)	Strains containing the gene in both chromosome and plasmid
aacA4	aminoglycoside N(6')-acetyltransferase		AMR/HMR	5	2	40	3	60	DL410, DL662	DL396, DL551, SE176
arsA	arsenical pump-driving ATPase	arsenical resistance ars operon	AMR/HMR	4	1	25	3	75	DL672	DL396, DL551, SE114
arsD	arsenical resistance operon trans-acting repressor ArsD	arsenical resistance ars operon	AMR/HMR	4	1	25	3	75	DL672	DL396, DL551, SE114
bla	beta-lactamase TEM		AMR/HMR	9	3	33.3333	6	66.6667	DL410, DL662, SE120	DL396, DL551, DL696, DL700, DL712, SE001
bla_4	beta-lactamase OXA		AMR/HMR	4	2	50	2	50	DL410, DL662	DL396, DL551
blaA	beta-lactamase KPC		AMR/HMR	10	2	20	8	80	DL410, DL662	DL396, DL551, DL663, DL664, DL665, DL666, DL668, DL685
copB	copper resistance protein B	copper resistance pco operon	AMR/HMR	11	6	54.5455	5	45.4545	DL662, DL669, DL672, DL696, SE143, SE161	DL396, DL551, DL688, SE114, SE172
cusA	cation transporter	silver resistance cus/sil operon	AMR/HMR	12	6	50	6	50	DL669, DL672, DL696, SE129, SE143, SE161	DL396, DL410, DL662, DL688, SE114, SE172
cusB	metal RND transporter	silver resistance cus/sil operon	AMR/HMR	8	6	75	2	25	DL662, DL669, DL696, SE129, SE143, SE161	DL396, DL551
cusC	membrane protein	silver resistance cus/sil operon	AMR/HMR	10	7	70	3	30	DL662, DL669, DL672, DL696, SE129, SE143, SE161	DL396, DL551, SE114
cusF	copper ABC transporter substrate-binding protein	silver resistance cus/sil operon	AMR/HMR	11	7	63.6364	4	36.3636	DL662, DL669, DL672, DL696, SE129, SE143, SE161	DL396, DL551, SE114, SE172
cusR	DNA-binding response regulator	silver resistance cus/sil operon	AMR/HMR	10	7	70	3	30	DL662, DL669, DL672, DL696, SE129, SE143, SE161	DL396, DL551, SE114
cusS	two-component sensor histidine kinase	silver resistance cus/sil operon	AMR/HMR	10	7	70	3	30	DL662, DL669, DL672, DL696, SE129, SE143, SE161	DL396, DL551, SE114
group_10059	transcriptional regulator	MerD mercury resistance mer operon	AMR/HMR	7	3	42.8571	4	57.1429	DL672, SE143, SE161	DL536, DL688, SE114, SE172
group_10322	aminoglycoside 3-N-acetyltransferase	aac(3)-IIe	AMR/HMR	6	4	66.6667	2	33.3333	DL664, DL665, DL668, DL685	DL688, SE176
group_10327	mercuric resistance operon regulatory protein	MerR	AMR/HMR	7	1	14.2857	6	85.7143	DL672	DL664, DL665, DL666, DL668, DL685, DL696
group_10491	arsenical pump membrane protein	arsB	AMR/HMR	6	5	83.3333	1	16.6667	DL669, DL672, SE129, SE143, SE161	SE172
group_10526	mercuric transport protein periplasmic component MerP		AMR/HMR	7	3	42.8571	4	57.1429	DL672, SE143, SE161	DL688, DL696, SE114, SE172
group_10527	MerR family transcriptional regulator		AMR/HMR	6	3	50	3	50	DL672, SE143, SE161	DL688, DL696, SE114, SE172
group_10878	multidrug transporter	EamA family transporter	AMR/HMR	3	1	33.3333	2	66.6667	DL700	SE001, SE038
group_10900	arsenical pump	driving ATPase arsA	AMR/HMR	4	3	75	1	25	SE143, SE161, SE174	DL700
group_13281	copper resistance protein A	PcoA pco operon	AMR/HMR	3	1	33.3333	2	66.6667	SE129	DL410, DL662
group_13286	cation efflux system protein CusA	cus/sil operon	AMR/HMR	2	1	50	1	50	DL662	DL551
group_13395	beta-lactamase TEM		AMR/HMR	5	4	80	1	20	DL700, SE005, SE143, SE161	SE176
group_16658	beta-lactamase TEM		AMR/HMR	5	4	80	1	20	DL664, DL665, DL668, DL685	SE038
group_16660	Qnr family quinolone resistance pentapeptide repeat protein		AMR/HMR	6	4	66.6667	2	33.3333	DL664, DL665, DL668, DL685	SE038, SE176
group_16672	mercuric transporter	MerT mer operon	AMR/HMR	7	1	14.2857	6	85.7143	DL672	DL664, DL665, DL666, DL668, DL685, DL696
group_17084	chromate resistance protein		AMR/HMR	3	1	33.3333	2	66.6667	DL669	DL688, SE172
group_17096	MFS transporter		AMR/HMR	3	1	33.3333	2	66.6667	DL669	DL688, SE172
group_17099	metal resistance protein		AMR/HMR	3	1	33.3333	2	66.6667	DL669	DL688, SE172
group_17102	nickel/cobalt efflux system		AMR/HMR	3	1	33.3333	2	66.6667	DL669	DL688, SE172
group_17623	transcriptional regulator	ArsR metalloregulator ars operon	AMR/HMR	2	1	50	1	50	DL672	SE114
group_17624	arsenical resistance protein ArsH	ars operon	AMR/HMR	2	1	50	1	50	DL672	SE114
group_17625	arsenic resistance operon repressor	ArsD ars operon	AMR/HMR	2	1	50	1	50	DL672	SE114
group_17626	transcriptional regulator	ArsR metalloregulator ars operon	AMR/HMR	2	1	50	1	50	DL672	SE114
group_17648	putative mercuric reductase	MerA mer operon	AMR/HMR	6	3	50	3	50	DL672, SE143, SE161	DL688, DL696, SE114, SE172
group_17650	mercury transporter	MerT mer operon	AMR/HMR	6	3	50	3	50	DL672, SE143, SE161	DL688, DL696, SE114, SE172
group_17657	arsenate reductase	ArsC ars operon	AMR/HMR	2	1	50	1	50	DL672	SE172
group_17658	transcriptional regulator	ArsR ars operon	AMR/HMR	2	1	50	1	50	DL672	SE172
group_17663	membrane protein	EmrE/sugE multidrug transporter	AMR/HMR	2	1	50	1	50	DL672	SE172
group_20008	tetracycline efflux MFS transporter Tet(A)		AMR/HMR	4	1	25	3	75	DL700	DL696, SE001, SE038
group_20009	TetR family transcriptional regulator	TetR(A)	AMR/HMR	4	1	25	3	75	DL700	DL696, SE001, SE038
group_20511	arsenic resistance operon repressor	ArsD ars operon	AMR/HMR	3	2	66.6667	1	33.3333	SE143, SE161	DL700
group_4920	arsenical resistance protein ArsH	ars operon	AMR/HMR	7	5	71.4286	2	28.5714	DL669, DL672, SE129, SE143, SE161	SE114, SE172
group_6007	chromate transporter		AMR/HMR	4	1	25	3	75	DL669	DL688, DL696, SE172
group_6020	hypothetical protein	arsenite activated ATPase ArsA ars operon	AMR/HMR	2	1	50	1	50	DL672	SE114
group_7095	Silver exporting P	type ATPase cus/sil operon	AMR/HMR	2	1	50	1	50	DL662	DL551
group_7097	metal RND transporter	CusB silver resistance cus/sil operon	AMR/HMR	6	1	16.6667	5	83.3333	DL672	DL410, DL662, DL688, SE114, SE172
group_7125	transcriptional regulator	ArsR ars operon	AMR/HMR	6	3	50	3	50	SE143, SE161, SE174	DL396, DL551, DL700
group_9123	mercury resistance protein	MerE mer operon	AMR/HMR	8	1	12.5	7	87.5	DL700	DL396, DL551, DL712, SE001, SE168, SE169, SE172
group_9149	copper resistance protein B	PcoB pco operon	AMR/HMR	3	1	33.3333	2	66.6667	SE129	DL410, DL662
group_9166	arsenical pump membrane protein	ArsB ars operon	AMR/HMR	7	3	42.8571	4	57.1429	DL672, SE143, SE161	DL396, DL551, DL700, SE114
group_9167	arsenate reductase	ArsC ars operon	AMR/HMR	4	1	25	3	75	DL672	DL396, DL551, SE114
merA	mercuric reductase	mer operon	AMR/HMR	8	1	12.5	7	87.5	DL700	DL396, DL551, DL712, SE001, SE168, SE169, SE172
merC	mercury transporter MerC	mer operon	AMR/HMR	8	1	12.5	7	87.5	DL700	DL396, DL551, DL712, SE001, SE168, SE169, SE172
merD	HTH-type transcriptional regulator MerD	mer operon	AMR/HMR	8	1	12.5	7	87.5	DL700	DL396, DL551, DL712, SE001, SE168, SE169, SE172
merE	mercury resistance protein	mer operon	AMR/HMR	6	3	50	3	50	DL672, SE143, SE161	DL688, DL696, SE114, SE172
merP	mercuric transport protein periplasmic component	mer operon	AMR/HMR	7	1	14.2857	6	85.7143	DL700	DL551, DL712, SE001, SE168, SE169, SE172
merR	MerR family transcriptional regulator		AMR/HMR	7	1	14.2857	6	85.7143	DL700	DL551, DL712, SE001, SE168, SE169, SE172
merT	mercuric transport protein	mer operon	AMR/HMR	7	1	14.2857	6	85.7143	DL700	DL551, DL712, SE001, SE168, SE169, SE172
pcoA	copper resistance protein A	pco operon	AMR/HMR	11	6	54.5455	5	45.4545	DL662, DL669, DL672, DL696, SE143, SE161	DL396, DL551, DL688, SE114, SE172
pcoD	copper resistance protein D	pco operon	AMR/HMR	11	6	54.5455	5	45.4545	DL662, DL669, DL672, DL696, SE143, SE161	DL396, DL551, DL688, SE114, SE172
pcoE	copper-binding protein	pco operon	AMR/HMR	8	6	75	2	25	DL662, DL669, DL672, DL696, SE143, SE161	DL688, SE114
pcoR	DNA-binding response regulator	pco operon	AMR/HMR	11	6	54.5455	5	45.4545	DL662, DL669, DL672, DL696, SE143, SE161	DL396, DL551, DL688, SE114, SE172
pcoS	two-component sensor histidine kinase	pco operon	AMR/HMR	11	6	54.5455	5	45.4545	DL662, DL669, DL672, DL696, SE143, SE161	DL396, DL551, DL688, SE114, SE172
silE	copper-binding protein	cus/sil operon	AMR/HMR	10	7	70	3	30	DL662, DL669, DL672, DL696, SE129, SE143, SE161	DL396, DL551, SE114
silP	copper-translocating P-type ATPase	cus/sil operon	AMR/HMR	12	6	50	6	50	DL669, DL672, DL696, SE129, SE143, SE161	DL396, DL410, DL662, DL688, SE114, SE172
sulI	dihydropteroate synthase		AMR/HMR	9	1	11.1111	8	88.8889	DL700	DL536, DL671, DL688, DL712, SE001, SE168, SE169, SE176
cia	hypothetical protein	colicin-like pore-forming protein	Bacteriocin	4	3	75	1	25	DL006, DL020, DL702	DL690
group_10406	colicin transporter	colicin E1 family microcin immunity protein	Bacteriocin	4	3	75	1	25	DL667, SE124, SE181	SE074
group_16997	hypothetical protein	colicin-like pore-forming protein	Bacteriocin	4	3	75	1	25	DL667, SE124, SE181	SE074
group_205	colicin V secretion protein CvaA		Bacteriocin	10	5	50	5	50	DL410, DL662, SE168, SE169, SE172	DL681, DL690, DL692, DL695, SE034
group_4769	colicin V biosynthesis protein		Bacteriocin	11	5	45.4545	6	54.5455	DL410, DL662, SE168, SE169, SE172	DL436, DL681, DL690, DL692, DL695, SE034
group_8466	hypothetical protein	colicin E1 family microcin immunity protein	Bacteriocin	4	3	75	1	25	DL006, DL020, DL702	DL690
group_8468	hypothetical protein	colicin D	Bacteriocin	2	1	50	1	50	DL006	SE050
group_8536	colicin-E7 immunity protein		Bacteriocin	3	2	66.6667	1	33.3333	DL020, DL507	SE050
group_1567	integrating conjugative element protein		Conjugation	11	10	90.9091	1	9.09091	DL314, DL666, DL667, DL686, SE036, SE048, SE062, SE124, SE181, SE222	SE074
group_1875	conjugal transfer protein TraG		Conjugation	20	19	95	1	5	DL314, DL508, DL514, DL516, DL666, DL667, DL686, DL689, DL707, DL710, SE028, SE036, SE048, SE057, SE062, SE124, SE181, SE192, SE222	SE074
group_2154	hypothetical protein	integrating conjugative element protein	Conjugation	8	7	87.5	1	12.5	DL314, DL508, DL666, SE050, SE062, SE102, SE104	SE074
group_2157	integrating conjugative element protein		Conjugation	16	15	93.75	1	6.25	DL314, DL514, DL516, DL666, DL667, DL686, DL707, DL710, SE036, SE048, SE054, SE057, SE062, SE124, SE181	SE074
group_2162	integrating conjugative element protein		Conjugation	17	16	94.1176	1	5.88235	DL314, DL508, DL514, DL516, DL666, DL667, DL686, DL689, SE036, SE048, SE054, SE057, SE062, SE124, SE181, SE222	SE074
group_2228	hypothetical protein	TraI domain-containing protein	Conjugation	11	10	90.9091	1	9.09091	DL508, DL514, DL666, DL688, DL694, SE050, SE065, SE114, SE221, SE222	SE074
group_2940	integrating conjugative element membrane protein		Conjugation	16	15	93.75	1	6.25	DL314, DL508, DL514, DL516, DL673, DL674, DL686, DL689, DL694, SE048, SE057, SE102, SE104, SE192, SE221	SE074
group_2942	integrating conjugative element protein		Conjugation	12	11	91.6667	1	8.33333	DL314, DL666, DL667, DL686, SE036, SE048, SE057, SE062, SE124, SE181, SE222	SE074
group_3015	integrating conjugative element protein		Conjugation	16	15	93.75	1	6.25	DL314, DL508, DL514, DL516, DL666, DL667, DL686, DL689, SE036, SE048, SE054, SE057, SE062, SE124, SE181	SE074
group_3459	conjugative transfer ATPase		Conjugation	13	12	92.3077	1	7.69231	DL314, DL666, DL667, DL686, SE036, SE048, SE054, SE057, SE062, SE124, SE181, SE222	SE074
group_3907	conjugative coupling factor TraD		Conjugation	16	15	93.75	1	6.25	DL314, DL508, DL514, DL516, DL673, DL674, DL686, DL689, DL694, SE048, SE057, SE102, SE104, SE192, SE221	SE074
group_4604	integrating conjugative element protein		Conjugation	16	15	93.75	1	6.25	DL314, DL508, DL514, DL516, DL686, DL689, DL694, SE048, SE050, SE057, SE102, SE104, SE181, SE192, SE221	SE074
group_4606	hypothetical protein	integrating conjugative element membrane protein	Conjugation	15	14	93.3333	1	6.66667	DL314, DL508, DL514, DL516, DL686, DL689, DL694, SE048, SE057, SE102, SE104, SE181, SE192, SE221	SE074
group_5523	hypothetical protein	ICE replication protein	Conjugation	23	22	95.6522	1	4.34783	DL314, DL508, DL514, DL516, DL666, DL667, DL673, DL674, DL686, DL689, DL694, SE036, SE048, SE050, SE057, SE062, SE102, SE104, SE124, SE181, SE192, SE222	SE074
group_5527	integrating conjugative element protein		Conjugation	6	5	83.3333	1	16.6667	DL314, DL686, SE104, SE181, SE221	SE074
group_5530	conjugal transfer protein		Conjugation	13	12	92.3077	1	7.69231	DL314, DL666, DL667, DL686, SE036, SE048, SE050, SE057, SE062, SE124, SE181, SE222	SE074
group_6888	membrane protein	conjugal transfer protein	Conjugation	14	13	92.8571	1	7.14286	DL314, DL508, DL514, DL516, DL686, DL689, DL694, SE048, SE057, SE102, SE104, SE192, SE221	SE074
group_966	hypothetical protein	integrating conjugative element protein	Conjugation	20	19	95	1	5	DL314, DL508, DL514, DL516, DL667, DL673, DL674, DL686, DL689, DL694, SE048, SE050, SE057, SE062, SE102, SE104, SE124, SE181, SE192	SE074
fimA_3	type-1 fimbrial protein		Fimbria	12	10	83.3333	2	16.6667	DL514, DL667, DL694, SE049, SE050, SE057, SE074, SE076, SE124	SE105, SE221
fimA_5	fimbrin fimI		Fimbria	10	9	90	1	10	DL514, DL516, DL667, DL686, DL694, SE048, SE124, SE181, SE222	SE057
fimI	fimbrin fimI		Fimbria	13	11	84.6154	2	15.3846	DL514, DL667, DL694, SE036, SE049, SE050, SE057, SE074, SE076, SE124	SE105, SE221
group_15074	molecular chaperone FimC	fimbria/pilus periplasmic chaperone	Fimbria	13	11	84.6154	2	15.3846	DL514, DL667, DL694, SE036, SE049, SE050, SE057, SE074, SE076, SE124	SE105, SE221
group_2144	exotoxin	FimA fimbrial protein	Fimbria	3	2	66.6667	1	33.3333	DL304, DL683	SE034
group_5892	outer membrane usher protein		Fimbria	10	8	80	2	20	DL514, DL667, DL694, SE050, SE057, SE074, SE124, SE181	SE105, SE221
group_6797	type-1 fimbrial protein		Fimbria	11	10	90.9091	1	9.09091	DL304, DL673, DL674, DL675, DL677, DL678, DL679, DL680, DL683, SE120	SE034
sfaG_1	fimbrial protein FimF		Fimbria	13	11	84.6154	2	15.3846	DL514, DL667, DL694, SE036, SE049, SE050, SE057, SE074, SE076, SE124	SE105, SE221
sfaS_1	fimbrial protein FimG		Fimbria	13	11	84.6154	2	15.3846	DL514, DL667, DL694, SE036, SE049, SE050, SE057, SE074, SE076, SE124	SE105, SE221
group_10323	hypothetical protein	hypothetical protein	Hypothetical	6	4	66.6667	2	33.3333
group_10324	hypothetical protein	hypothetical protein	Hypothetical	5	4	80	1	20
group_10357	hypothetical protein	hypothetical protein	Hypothetical	3	2	66.6667	1	33.3333
group_10516	DUF86 domain-containing protein	hypothetical protein	Hypothetical	6	2	33.3333	4	66.6667
group_10690	hypothetical protein	hypothetical protein	Hypothetical	2	1	50	1	50
group_10738	hypothetical protein	hypothetical protein	Hypothetical	2	1	50	1	50
group_10739	hypothetical protein	hypothetical protein	Hypothetical	2	1	50	1	50
group_10742	hypothetical protein	hypothetical protein	Hypothetical	2	1	50	1	50
group_10747	hypothetical protein	hypothetical protein	Hypothetical	2	1	50	1	50
group_10756	hypothetical protein	hypothetical protein	Hypothetical	2	1	50	1	50
group_10802	hypothetical protein	hypothetical protein	Hypothetical	2	1	50	1	50
group_10831	ATP-dependent zinc metalloprotease FtsH-like protein	hypothetical protein with peptidase_M41 domain	Hypothetical	2	1	50	1	50
group_10876	hypothetical protein	hypothetical protein	Hypothetical	2	1	50	1	50
group_11053	hypothetical protein	hypothetical protein	Hypothetical	3	2	66.6667	1	33.3333
group_11113	hypothetical protein	hypothetical protein	Hypothetical	2	1	50	1	50
group_11126	hypothetical protein	hypothetical protein	Hypothetical	2	1	50	1	50
group_11157	hypothetical protein	hypothetical protein	Hypothetical	2	1	50	1	50
group_11186	hypothetical protein	hypothetical protein	Hypothetical	2	1	50	1	50
group_1123	hypothetical protein	hypothetical protein	Hypothetical	13	12	92.3077	1	7.69231
group_1129	hypothetical protein	hypothetical protein	Hypothetical	4	3	75	1	25
group_11337	hypothetical protein	hypothetical protein	Hypothetical	2	1	50	1	50
group_1168	hypothetical protein	hypothetical protein	Hypothetical	5	4	80	1	20
group_11893	hypothetical protein	hypothetical protein	Hypothetical	2	1	50	1	50
group_12216	hypothetical protein	hypothetical protein	Hypothetical	2	1	50	1	50
group_12217	hypothetical protein	hypothetical protein	Hypothetical	2	1	50	1	50
group_12414	hypothetical protein	hypothetical protein	Hypothetical	14	13	92.8571	1	7.14286
group_13267	hypothetical protein	hypothetical protein	Hypothetical	8	1	12.5	7	87.5
group_13284	hypothetical protein	hypothetical protein	Hypothetical	7	5	71.4286	2	28.5714
group_13285	hypothetical protein	hypothetical protein	Hypothetical	7	2	28.5714	5	71.4286
group_13313	hypothetical protein	hypothetical protein	Hypothetical	8	1	12.5	7	87.5
group_1343	hypothetical protein	hypothetical protein	Hypothetical	4	3	75	1	25
group_14761	DUF421 domain-containing protein	hypothetical protein	Hypothetical	6	1	16.6667	5	83.3333
group_14824	hypothetical protein	hypothetical protein	Hypothetical	3	2	66.6667	1	33.3333
group_16656	hypothetical protein	hypothetical protein	Hypothetical	5	4	80	1	20
group_16657	hypothetical protein	hypothetical protein	Hypothetical	6	4	66.6667	2	33.3333
group_16666	hypothetical protein	hypothetical protein	Hypothetical	5	4	80	1	20
group_16709	hypothetical protein	hypothetical protein	Hypothetical	4	3	75	1	25
group_16822	hypothetical protein	hypothetical protein	Hypothetical	2	1	50	1	50
group_17087	hypothetical protein	hypothetical protein	Hypothetical	3	1	33.3333	2	66.6667
group_17090	hypothetical protein	hypothetical protein	Hypothetical	3	1	33.3333	2	66.6667
group_17093	hypothetical protein	hypothetical protein	Hypothetical	3	1	33.3333	2	66.6667
group_17502	hypothetical protein	hypothetical protein	Hypothetical	7	3	42.8571	4	57.1429
group_17506	hypothetical protein	hypothetical protein	Hypothetical	7	2	28.5714	5	71.4286
group_17661	hypothetical protein	hypothetical protein	Hypothetical	2	1	50	1	50
group_18868	hypothetical protein	hypothetical protein	Hypothetical	5	4	80	1	20
group_18920	hypothetical protein	hypothetical protein	Hypothetical	2	1	50	1	50
group_19186	hypothetical protein	hypothetical protein	Hypothetical	2	1	50	1	50
group_19423	hypothetical protein	hypothetical protein	Hypothetical	3	2	66.6667	1	33.3333
group_20065	hypothetical protein	hypothetical protein	Hypothetical	3	2	66.6667	1	33.3333
group_20389	hypothetical protein	hypothetical protein	Hypothetical	3	1	33.3333	2	66.6667
group_20390	hypothetical protein	hypothetical protein	Hypothetical	2	1	50	1	50
group_20391	hypothetical protein	hypothetical protein	Hypothetical	2	1	50	1	50
group_22195	hypothetical protein	hypothetical protein	Hypothetical	3	2	66.6667	1	33.3333
group_2239	hypothetical protein	hypothetical protein	Hypothetical	3	1	33.3333	2	66.6667
group_22703	hypothetical protein	hypothetical protein	Hypothetical	2	1	50	1	50
group_22707	hypothetical protein	hypothetical protein	Hypothetical	2	1	50	1	50
group_3032	hypothetical protein	hypothetical protein	Hypothetical	3	1	33.3333	2	66.6667
group_3040	hypothetical protein	hypothetical protein	Hypothetical	5	4	80	1	20
group_3380	hypothetical protein	hypothetical protein	Hypothetical	14	13	92.8571	1	7.14286
group_3474	hypothetical protein	hypothetical protein	Hypothetical	7	6	85.7143	1	14.2857
group_352	hypothetical protein	hypothetical protein	Hypothetical	2	1	50	1	50
group_3913	hypothetical protein	hypothetical protein	Hypothetical	15	14	93.3333	1	6.66667
group_409	hypothetical protein	hypothetical protein	Hypothetical	2	1	50	1	50
group_4603	hypothetical protein	hypothetical protein	Hypothetical	21	20	95.2381	1	4.7619
group_4683	hypothetical protein	hypothetical protein	Hypothetical	3	1	33.3333	2	66.6667
group_4693	hypothetical protein	hypothetical protein	Hypothetical	3	1	33.3333	2	66.6667
group_4714	hypothetical protein	hypothetical protein	Hypothetical	9	7	77.7778	2	22.2222
group_4857	hypothetical protein	hypothetical protein	Hypothetical	3	1	33.3333	2	66.6667
group_5463	hypothetical protein	hypothetical protein	Hypothetical	2	1	50	1	50
group_5685	hypothetical protein	hypothetical protein	Hypothetical	10	3	30	7	70
group_5767	hypothetical protein	hypothetical protein	Hypothetical	2	1	50	1	50
group_5768	hypothetical protein	hypothetical protein	Hypothetical	4	1	25	3	75
group_5837	hypothetical protein	hypothetical protein	Hypothetical	7	6	85.7143	1	14.2857
group_5984	hypothetical protein	hypothetical protein	Hypothetical	2	1	50	1	50
group_5989	hypothetical protein	hypothetical protein	Hypothetical	5	4	80	1	20
group_6659	MFS transporter	hypothetical protein	Hypothetical	2	1	50	1	50
group_6885	hypothetical protein	hypothetical protein	Hypothetical	17	16	94.1176	1	5.88235
group_7117	hypothetical protein	hypothetical protein	Hypothetical	3	1	33.3333	2	66.6667
group_7348	hypothetical protein	hypothetical protein	Hypothetical	7	6	85.7143	1	14.2857
group_756	hypothetical protein	hypothetical protein	Hypothetical	15	14	93.3333	1	6.66667
group_7627	hypothetical protein	hypothetical protein	Hypothetical	3	2	66.6667	1	33.3333
group_7776	hypothetical protein	hypothetical protein	Hypothetical	6	1	16.6667	5	83.3333
group_7786	hypothetical protein	hypothetical protein	Hypothetical	3	1	33.3333	2	66.6667
group_7796	hypothetical protein	hypothetical protein	Hypothetical	3	2	66.6667	1	33.3333
group_8510	hypothetical protein	hypothetical protein	Hypothetical	2	1	50	1	50
group_8785	DUF2791 domain-containing protein	hypothetical protein	Hypothetical	11	10	90.9091	1	9.09091
group_9151	hypothetical protein	hypothetical protein	Hypothetical	8	5	62.5	3	37.5
group_9157	hypothetical protein	hypothetical protein	Hypothetical	4	1	25	3	75
group_9158	hypothetical protein	hypothetical protein	Hypothetical	8	1	12.5	7	87.5
group_9197	hypothetical protein	hypothetical protein	Hypothetical	4	2	50	2	50
group_9415	hypothetical protein	hypothetical protein	Hypothetical	6	4	66.6667	2	33.3333
group_977	hypothetical protein	hypothetical protein	Hypothetical	5	4	80	1	20
group_9776	hypothetical protein	hypothetical protein	Hypothetical	6	1	16.6667	5	83.3333
group_9777	DUF903 domain-containing protein	hypothetical protein	Hypothetical	6	1	16.6667	5	83.3333
group_9778	hypothetical protein	hypothetical protein	Hypothetical	6	1	16.6667	5	83.3333
group_9784	hypothetical protein	hypothetical protein	Hypothetical	3	2	66.6667	1	33.3333
group_9862	hypothetical protein	hypothetical protein	Hypothetical	2	1	50	1	50
group_9901	hypothetical protein	hypothetical protein	Hypothetical	4	1	25	3	75
group_9902	hypothetical protein	hypothetical protein	Hypothetical	4	1	25	3	75
outO_3	hypothetical protein	hypothetical protein	Hypothetical	7	1	14.2857	6	85.7143
pifA	hypothetical protein	hypothetical protein	Hypothetical	6	5	83.3333	1	16.6667
pifC	hypothetical protein	hypothetical protein	Hypothetical	4	3	75	1	25
tnpR_2	hypothetical protein	hypothetical protein	Hypothetical	11	4	36.3636	7	63.6364
ydfA	hypothetical protein	hypothetical protein	Hypothetical	3	1	33.3333	2	66.6667
group_10955	integrase		Integrase	2	1	50	1	50	SE140	DL710
group_22652	hypothetical protein	site-specific integrase	Integrase	2	1	50	1	50	SE054	SE084
group_22653	integrase		Integrase	2	1	50	1	50	SE054	SE084
group_9202	integrase/recombinase	integron integrase	Integrase	12	1	8.33333	11	91.6667	DL700	DL396, DL536, DL551, DL671, DL696, DL712, SE001, SE168, SE169, SE172, SE176
crcB	putative fluoride ion transporter CrcB		Others	2	1	50	1	50	DL672	SE172
group_10358	hybrid sensor histidine kinase/response regulator		Others	3	2	66.6667	1	33.3333	DL666, SE050	SE074
group_10429	membrane protein		Others	4	1	25	3	75	DL669	DL688, DL696, SE172
group_10432	hypothetical protein	transmembrane anchor protein	Others	4	1	25	3	75	DL669	DL688, DL696, SE172
group_10523	DNA-directed RNA polymerase sigma-70 factor-like protein		Others	2	1	50	1	50	DL672	SE114
group_10528	Na( )/H( ) antiporter NhaA		Others	2	1	50	1	50	DL672	SE172
group_10689	hypothetical protein	3'-5' exonuclease	Others	6	1	16.6667	5	83.3333	DL700	DL688, SE001, SE168, SE169, SE172
group_10830	membrane protein		Others	2	1	50	1	50	SE065	DL696
group_10832	ATPase		Others	3	1	33.3333	2	66.6667	SE065	DL696, SE114
group_11013	serralysin		Others	2	1	50	1	50	SE050	SE036
group_11104	aquaporin Z		Others	2	1	50	1	50	SE054	SE084
group_13283	peptidase		Others	3	1	33.3333	2	66.6667	SE129	DL410, DL662
group_13415	GNAT family N-acetyltransferase		Others	10	1	10	9	90	DL700	DL396, DL536, DL551, DL671, DL696, SE001, SE168, SE169, SE172
group_1572	DNA-binding protein		Others	14	13	92.8571	1	7.14286	DL508, DL514, DL516, DL667, DL686, SE028, SE036, SE057, SE062, SE124, SE181, SE192, SE222	SE074
group_16996	hypothetical protein	Exc2 family lipoprotein	Others	4	3	75	1	25	DL667, SE124, SE181	SE074
group_17105	hypothetical protein	NirD/YgiW/YdeI family stress tolerance protein	Others	3	1	33.3333	2	66.6667	DL669	DL688, SE172
group_17500	nucleotidyltransferase		Others	5	2	40	3	60	DL671, SE003	SE168, SE169, SE172
group_17649	membrane protein		Others	6	3	50	3	50	DL672, SE143, SE161	DL688, SE114, SE172
group_17659	sodium-independent anion transporter		Others	2	1	50	1	50	DL672	SE172
group_17660	universal stress protein		Others	2	1	50	1	50	DL672	SE172
group_20051	hypothetical protein	heat resistance protein YfdX1	Others	2	1	50	1	50	SE065	DL696
group_20052	heat-shock protein		Others	2	1	50	1	50	SE065	DL696
group_22412	hypothetical protein	oxidoreductase	Others	2	1	50	1	50	SE050	SE074
group_22704	DNA-binding response regulator		Others	2	1	50	1	50	SE054	SE084
group_22705	hybrid sensor histidine kinase/response regulator		Others	2	1	50	1	50	SE054	SE084
group_2551	lipoprotein		Others	22	21	95.4545	1	4.54545	DL314, DL508, DL514, DL516, DL666, DL667, DL673, DL674, DL686, DL689, DL694, SE048, SE050, SE057, SE062, SE102, SE104, SE124, SE181, SE192, SE222	SE074
group_3904	single-stranded DNA-binding protein		Others	19	18	94.7368	1	5.26316	DL314, DL508, DL514, DL516, DL666, DL667, DL686, DL689, DL694, SE048, SE050, SE057, SE062, SE102, SE104, SE124, SE181, SE222	SE074
group_42	hemagglutinin-like protein		Others	3	2	66.6667	1	33.3333	SE050, SE213	DL690
group_4830	DNA helicase		Others	4	3	75	1	25	SE057, SE181, SE221	SE074
group_4854	lytic transglycosylase		Others	14	1	7.14286	13	92.8571	DL691	DL512, DL514, DL517, DL686, DL690, DL694, DL701, SE022, SE036, SE054, SE147, SE169, SE172
group_5836	two	component system response regulator	Others	8	7	87.5	1	12.5	DL508, DL666, DL688, SE050, SE065, SE114, SE221	SE074
group_6886	restriction endonuclease		Others	4	3	75	1	25	DL314, SE102, SE104	SE074
group_6891	hypothetical protein	acetyltransferase	Others	7	6	85.7143	1	14.2857	DL314, DL552, DL687, SE028, SE181, SE221	SE074
group_6895	plasma membrane H-transporting two-sector ATPase C subunit		Others	11	10	90.9091	1	9.09091	DL314, DL410, DL508, DL553, DL662, DL681, SE104, SE120, SE132, SE180	DL696
group_71	outer membrane autotransporter barrel domain-containing protein		Others	13	11	84.6154	2	15.3846	DL511, DL514, DL516, DL667, DL686, DL694, SE048, SE057, SE124, SE181, SE222	DL710, SE227
group_7730	phosphinothricin N-acetyltransferase		Others	2	1	50	1	50	DL672	SE114
group_8464	hypothetical protein	nucleotidyltransferase	Others	3	1	33.3333	2	66.6667	DL006	SE022, SE084
group_8465	hypothetical protein	TonB family protein	Others	3	2	66.6667	1	33.3333	DL006, DL702	DL690
group_8494	S-(hydroxymethyl)glutathione dehydrogenase		Others	5	3	60	2	40	DL006, DL669, DL672	SE169, SE172
group_8511	KfrAs		Others	2	1	50	1	50	DL020	DL006
group_8652	hypothetical protein	GIY-YIG nuclease family protein	Others	2	1	50	1	50	DL020	DL314
group_8715	hypothetical protein	Ltp family lipoprotein	Others	10	8	80	2	20	DL304, DL681, DL693, DL701, DL702, SE148, SE148, SE214	DL314, DL552
katE	catalase		Others	6	1	16.6667	5	83.3333	SE036	DL512, DL514, DL686, DL694, SE028
mepM_2	peptidase		Others	11	6	54.5455	5	45.4545	DL662, DL669, DL672, DL696, SE143, SE161	DL396, DL551, DL688, SE114, SE172
pst	peptidase		Others	2	1	50	1	50	SE129	DL686
yqjE_2	membrane protein		Others	4	1	25	3	75	SE036	DL514, DL694, SE028
crhR	ATP-dependent helicase		Phage	11	10	90.9091	1	9.09091	DL314, DL410, DL508, DL553, DL662, DL681, SE104, SE120, SE132, SE180	DL696
group_11050	hypothetical protein	phage tail sheath family protein	Phage	3	2	66.6667	1	33.3333	SE049, SE076	SE180
group_11051	hypothetical protein	phage tail protein	Phage	4	3	75	1	25	SE049, SE064, SE076	SE180
group_7861	hypothetical protein	phage tail protein	Phage	4	3	75	1	25	SE049, SE064, SE076	SE180
group_7863	hypothetical protein	GPW/gp25 family protein	Phage	4	3	75	1	25	SE049, SE064, SE076	SE180
group_10740	stable plasmid inheritance protein	plasmid partitioning/stability family protein	Plasmid maintenance	2	1	50	1	50	DL691	SE022
group_10741	stable plasmid inheritance protein A	plasmid segregation protein ParM	Plasmid maintenance	2	1	50	1	50	DL691	SE022
group_11220	chromosome partitioning ATPase-like protein	ParA family protein	Plasmid maintenance	2	1	50	1	50	SE213	SE074
group_18764	hypothetical protein	chromosome segregation protein ParM-related protein	Plasmid maintenance	6	1	16.6667	5	83.3333	DL700	DL688, SE001, SE168, SE169, SE172
group_20571	replication regulatory protein repA2	repB	Plasmid maintenance	2	1	50	1	50	SE054	DL701
group_3298	hypothetical protein	plasmid partion protein ParG	Plasmid maintenance	14	1	7.14286	13	92.8571	SE054	DL006, DL436, DL512, DL517, DL552, DL681, DL686, SE049, SE057, SE059, SE147, SE180, SE214
group_9905	hypothetical protein	replication associated protein RepA1	Plasmid maintenance	5	1	20	4	80	SE054	DL514, DL517, DL690, DL701
soj	cobyrinic acid a,c-diamide synthase	ParA family partition ATPase	Plasmid maintenance	15	1	6.66667	14	93.3333	SE054	DL006, DL436, DL512, DL517, DL552, DL667, DL681, DL686, SE049, SE057, SE059, SE147, SE180, SE214,
bin3	serine recombinase		Recombinase	9	2	22.2222	7	77.7778	SE036, SE074	DL512, DL681, DL701, SE168, SE169, SE172, SE204
group_2862	recombinase RecA		Recombinase	15	1	6.66667	14	93.3333	DL006	DL514, DL517, DL536, DL686, DL690, DL694, DL695, SE028, SE036, SE054, SE074, SE084, SE102, SE147,
group_3990	transposase	transposon recombinase	Recombinase	12	3	25	9	75	DL410, DL662, SE120	DL663, DL681, DL695, DL696, DL700, DL712, SE001, SE034, SE176
group_5991	invertase	transposon recombinase	Recombinase	3	1	33.3333	2	66.6667	DL666	DL695, SE227
group_7482	tyrosine recombinase		Recombinase	10	9	90	1	10	DL514, DL516, DL667, DL686, DL694, SE048, SE124, SE181, SE222	SE057
xerC_3	tyrosine recombinase XerD		Recombinase	7	6	85.7143	1	14.2857	DL514, DL688, DL694, SE065, SE114, SE222	SE074
group_14822	P-type DNA transfer ATPase VirB11		T4SS	3	2	66.6667	1	33.3333	SE174, SE182	DL512
group_9785	type VI secretion protein	VirB10/TraB/TrbI	T4SS	3	2	66.6667	1	33.3333	SE174, SE182	DL512
group_9787	minor pilin of type IV secretion complex (VirB5)		T4SS	3	2	66.6667	1	33.3333	SE174, SE182	DL512
ptlE_2	membrane protein		T4SS	3	2	66.6667	1	33.3333	SE174, SE182	DL512
virB4_3	ATPase		T4SS	3	2	66.6667	1	33.3333	SE174, SE182	DL512
virB9_2	P-type conjugative transfer protein VirB9		T4SS	3	2	66.6667	1	33.3333	SE174, SE182	DL512
group_11124	type VI secretion protein		T6SS	2	1	50	1	50	SE054	SE084
group_11125	hypothetical protein	type VI secretion system baseplate subunit TssF	T6SS	2	1	50	1	50	SE054	SE084
group_11127	hypothetical protein	type VI secretion lipoprotein TssJ	T6SS	2	1	50	1	50	SE054	SE084
group_11128	hypothetical protein	DotU/TssL family secretion system protein	T6SS	2	1	50	1	50	SE054	SE084
group_22694	type VI secretion protein EvpB		T6SS	2	1	50	1	50	SE054	SE084
group_22695	hypothetical protein	type VI secretion system tube protein Hcp	T6SS	2	1	50	1	50	SE054	SE084
group_22696	hypothetical protein	type VI secretion system baseplate subunit TssG	T6SS	2	1	50	1	50	SE054	SE084
group_22697	type VI secretion protein		T6SS	2	1	50	1	50	SE054	SE084
group_22698	type VI secretion system-associated protein		T6SS	2	1	50	1	50	SE054	SE084
group_22700	hypothetical protein	type VI secretion protein IcmF	T6SS	2	1	50	1	50	SE054	SE084
group_22701	ClpV1 family T6SS ATPase		T6SS	2	1	50	1	50	SE054	SE084
rhsB	type IV secretion protein Rhs		T6SS	6	5	83.3333	1	16.6667	DL552, DL687, SE028, SE181, SE221	SE074
tssK	type VI secretion protein		T6SS	2	1	50	1	50	SE054	SE084
group_13922	mRNA interferase RelE	type II toxin-antitoxin system RelE/ParE family toxin	TA system	5	1	20	4	80	DL669	DL410, DL662, DL688, SE172
group_7122	hypothetical protein	type II toxin-antitoxin system RelB/DinJ family antitoxin	TA system	2	1	50	1	50	DL700	SE001
relB	transcriptional regulator	relB antitoxin	TA system	5	1	20	4	80	DL669	DL410, DL662, DL688, SE172
relE_2	RelE toxin		TA system	9	1	11.1111	8	88.8889	DL691	DL006, DL314, DL681, DL690, DL710, SE022, SE074, SE221
yafN_2	plasmid stabilization protein	type II toxin-antitoxin system Phd/YefM family antitoxin	TA system	8	1	12.5	7	87.5	DL691	DL006, DL314, DL681, DL690, DL710, SE074, SE221
group_1526	transcriptional regulator		Transcriptional regulator	4	1	25	3	75	SE121	DL686, SE022, SE036
group_5871	hypothetical protein	PerC transcriptional regulator	Transcriptional regulator	6	1	16.6667	5	83.3333	SE036	DL512, DL514, DL686, DL694, SE028
group_6014	transcriptional regulator		Transcriptional regulator	9	5	55.5556	4	44.4444	DL669, DL672, SE129, SE143, SE161	DL688, DL696, DL712, SE114
group_8493	transcriptional regulator		Transcriptional regulator	6	3	50	3	50	DL006, DL669, DL672	DL701, SE169, SE172
sinR	HTH-type transcriptional regulator SinR		Transcriptional regulator	2	1	50	1	50	DL314	DL512
group_355	DNA polymerase V subunit UmuC		Translesion DNA polymerase	16	1	6.25	15	93.75	DL006	DL436, DL514, DL517, DL536, DL686, DL690, DL694, DL695, SE028, SE036, SE054, SE074, SE084, SE102, SE147
group_3931	hypothetical protein	translesion error-prone DNA polymerase V autoproteolytic subunit	Translesion DNA polymerase	9	3	33.3333	6	66.6667	DL694, SE048, SE057	DL314, DL690, SE022, SE084, SE169, SE172
group_3988	DNA polymerase V subunit UmuC		Translesion DNA polymerase	5	1	20	4	80	DL700	SE001, SE168, SE169, SE172
lexA_3	DNA polymerase V subunit UmuD		Translesion DNA polymerase	16	1	6.25	15	93.75	DL006	DL436, DL514, DL517, DL536, DL686, DL690, DL694, DL695, SE028, SE036, SE054, SE074, SE084, SE102, SE147
group_10277	IS5 family transposase	ISKpn74 transposase	Transposon	2	1	50	1	50	DL696	SE172
group_10289	transposase	Tn1721 transposase	Transposon	2	1	50	1	50	DL700	SE001
group_10529	hypothetical protein	Tn3 family transposase	Transposon	3	1	33.3333	2	66.6667	DL672	SE172 (n=2)
group_10752	transposase	IS21-like helper ATPase IstB	Transposon	2	1	50	1	50	SE222	SE034
group_1090	IS66 family transposase		Transposon	8	6	75	2	25	DL006, DL666, DL682, SE054, SE074, SE104	DL517, SE227
group_11021	hypothetical protein	Tn3 family transposase	Transposon	2	1	50	1	50	SE074	SE036
group_1104	hypothetical protein	transposase	Transposon	2	1	50	1	50	DL681	DL436
group_1163	IS256 family transposase		Transposon	2	1	50	1	50	SE054	SE036
group_11872	transposase		Transposon	2	1	50	1	50	DL006	SE049
group_11896	transposase		Transposon	3	1	33.3333	2	66.6667	DL006	DL690, SE147
group_1299	hypothetical protein	transposase	Transposon	15	9	60	6	40	DL006, DL507, DL511(n=4), DL672, DL690, DL695, SE168, SE169, SE172	DL396, DL551, DL552, DL688, DL696, SE059
group_1308	hypothetical protein	transposase	Transposon	3	2	66.6667	1	33.3333	DL672, SE038	DL696
group_13404	IS6 family transposase		Transposon	10	1	10	9	90	DL700	DL396, DL551, DL671, DL688, SE001, SE168, SE169, SE172, SE176
group_13407	hypothetical protein	Tn3-like transposase	Transposon	4	2	50	2	50	DL410, DL662	DL396, DL551
group_13409	IS21 family transposase		Transposon	4	2	50	2	50	DL410, DL662	DL396, DL551
group_13411	transposase	IS21-like helper ATPase IstB	Transposon	4	2	50	2	50	DL410, DL662	DL396, DL551
group_13808	transposase		Transposon	6	4	66.6667	2	33.3333	DL410, DL662, DL672, DL696	DL681, DL688
group_13894	transposase	IS66 family transposase	Transposon	4	1	25	3	75	DL662, DL696	SE168, SE169
group_1585	transposase	IS6-like transposase	Transposon	6	3	50	3	50	DL665, DL668, DL685	DL688, DL696, SE176
group_1586	transposase	IS6-like transposase	Transposon	4	3	75	1	25	DL665, DL668, DL685	SE176
group_1590	transposase	IS6-like transposase	Transposon	6	4	66.6667	2	33.3333	DL664, DL665, DL668, DL685	SE176, DL688
group_1592	hypothetical protein	IS6-like transposase	Transposon	4	1	25	3	75	DL700(n=5)	DL396, DL551, DL696
group_1599	transposase	IS6-like transposase	Transposon	9	4	44.4444	5	55.5556	DL700, SE005, SE143, SE161	DL664, DL665, DL666, DL668, DL685
group_1611	transposase		Transposon	11	3	27.2727	8	72.7273	DL410, DL662, SE120	DL663, DL681, DL695, DL696, DL700, DL712, SE034, SE176
group_1627	iso-IS10R ORF	transposase	Transposon	5	4	80	1	20	DL664, DL665, DL668, DL685	SE176
group_16662	hypothetical protein	ISKra4-like transposase	Transposon	5	4	80	1	20	DL664, DL665, DL668, DL685	SE038
group_16664	resolvase		Transposon	5	4	80	1	20	DL664, DL665, DL668, DL685	SE038
group_16710	IS1380 family transposase		Transposon	4	3	75	1	25	DL665, DL668, DL685	SE176
group_17108	transposase	ISNCY family trasposase	Transposon	3	1	33.3333	2	66.6667	DL669	DL688, SE172
group_17504	TniA protein		Transposon	7	2	28.5714	5	71.4286	DL671, SE003	DL688, DL696, SE168, SE169, SE172
group_17508	DNA invertase	transposon resolvase	Transposon	7	2	28.5714	5	71.4286	DL671, SE003	DL688, DL696, SE168, SE169, SE172
group_17647	TniR protein		Transposon	6	3	50	3	50	DL672, SE143, SE161	DL688, SE114, SE172
group_17664	DNA invertase	transposon resolvase	Transposon	2	1	50	1	50	DL672	SE172
group_1810	transposase	IS3 family transposase	Transposon	7	4	57.1429	3	42.8571	DL006, SE036, SE057, SE197	SE059, SE084, SE214
group_1815	transposase	IS3 family transposase	Transposon	17	12	70.5882	5	29.4118	DL517, DL684, DL694, DL697, SE007, SE036, SE074, SE129, SE140, SE185, SE213, SE221	DL396, DL551, DL667, SE049, SE057
group_1886	IS5 family transposase		Transposon	4	1	25	3	75	DL662	SE168, SE169, SE172
group_1889	hypothetical protein	IS5 family transposase, partial	Transposon	7	2	28.5714	5	71.4286	DL662, SE114	DL396, DL551, SE168, SE169, SE172
group_1912	hypothetical protein	IS5 family transposase	Transposon	7	7	100	3	42.8571	DL396(n=12), DL410, DL551(n=11), DL665, DL668, DL685, DL696(n=20)	DL396, DL551, DL696	DL396, DL551, DL696
group_20010	transposase		Transposon	4	1	25	3	75	DL700	DL696, SE001, SE038
group_20071	DDE transposase	Tn3-like transposase	Transposon	2	1	50	1	50	DL700	DL696
group_20072	transposase		Transposon	2	1	50	1	50	DL700	DL696
group_21818	IS21 family transposase		Transposon	2	1	50	1	50	SE222	SE034
group_223	IS91 family transposase		Transposon	2	1	50	1	50	SE054	SE084
group_230	IS91 family transposase		Transposon	8	3	37.5	5	62.5	DL006, DL666, SE065	DL681, DL692, DL710, SE034, SE084, SE084
group_283	transposase	IIS3 family transposase	Transposon	17	12	70.5882	5	29.4118	DL517, DL684, DL694, DL697, SE007, SE036, SE074, SE129, SE140, SE185, SE213, SE221	DL396, DL551, DL667, SE049, SE057
group_28604	hypothetical protein	ISL3 family transposase	Transposon	3	3	100	1	33.3333	DL396(n=13), DL551(n=13), DL688(n=6)	DL688	DL688
group_296	transposase	IS3 family transposase	Transposon	15	9	60	6	40	DL006, DL507, DL511(n=4), DL672(n=4), DL690, DL695, SE168, SE169, SE172	DL396, DL551, DL552, DL688, DL696, SE059
group_302	transposase	IS3 family transposase	Transposon	18	17	94.4444	1	5.55556	DL444, DL514, DL664, DL665, DL666, DL668, DL672, DL685, DL689, DL701, SE003, SE038, SE049, SE050, SE174, SE181, SE214	DL696
group_3426	DDE transposase	Tn3-like transposase	Transposon	4	1	25	3	75	DL672	DL688, SE169, SE172
group_3427	DDE transposase	Tn3-like transposase	Transposon	6	2	33.3333	4	66.6667	DL671, SE003	DL696, SE168, SE169, SE172
group_3468	transposase	IS3 family transposase	Transposon	6	4	66.6667	2	33.3333	DL670, DL683, DL709, SE062	SE105, SE221
group_3964	transposase	IS3 family transposase	Transposon	2	1	50	1	50	SE074	SE227
group_4093	transposase	IS66-like transposase	Transposon	2	1	50	1	50	DL691	DL681
group_4095	hypothetical protein	IS66-like transposase	Transposon	2	1	50	1	50	DL696	SE050
group_4455	isocitrate lyase	IS66 accessory protein TnpB	Transposon	8	6	75	2	25	DL006, DL666, DL682, SE054, SE074, SE104	DL517, SE227
group_447	transposase	IS3 family transposase	Transposon	6	4	66.6667	2	33.3333	DL670, DL683, DL709, SE062	SE105, SE221
group_455	transposase	IS3 family transposase	Transposon	6	4	66.6667	2	33.3333	DL006, SE036, SE057, SE197	SE084, SE214
group_4655	hypothetical protein	IS3 family transposase	Transposon	5	4	80	1	20	DL396, DL551, DL691, SE104	SE090
group_4657	transposase	IS3 family transposase	Transposon	8	7	87.5	1	12.5	DL673, DL674, DL675, DL677, DL678, DL679, DL680	SE227
group_4695	IS110 family transposase		Transposon	3	1	33.3333	2	66.6667	DL672	DL688, SE169
group_4701	IS110 family transposase		Transposon	5	1	20	4	80	DL672	DL688, DL696, SE114, SE172
group_4702	IS110 family transposase		Transposon	3	1	33.3333	2	66.6667	DL700	SE176, DL688
group_4707	IS110 family transposase		Transposon	8	3	37.5	5	62.5	DL662, DL664, DL665	DL666, DL668, DL672, DL685, DL696
group_4710	IS110 family transposase		Transposon	6	1	16.6667	5	83.3333	DL672	DL688, DL696 (n=2), SE168, SE169 (n=2), SE172 (n=2)
group_5320	transposase	IS3 family transposase	Transposon	2	1	50	1	50	DL006	DL512
group_6076	hypothetical protein	IS6 family transposase	Transposon	2	1	50	1	50	SE054	SE084
group_612	hypothetical protein	IS3 family transposase	Transposon	6	5	83.3333	1	16.6667	DL006, DL669, DL683, SE038, SE054	DL512
group_6594	transposase	ISL3 family transposase	Transposon	3	2	66.6667	1	33.3333	DL006, DL681	SE034
group_6685	resolvase		Transposon	11	1	9.09091	10	90.9091	SE054	DL006, DL436, DL512, DL517, DL667, DL681, DL686, SE057, SE147, SE214
group_671	transposase		Transposon	2	1	50	1	50	SE054	SE036
group_6928	hypothetical protein	IS3 family transposase	Transposon	3	2	66.6667	1	33.3333	DL339, DL695	SE050
group_7082	hypothetical protein	IS3 family transposase	Transposon	3	1	33.3333	2	66.6667	DL696	DL396, DL551
group_7107	transposase	IS3 family transposase	Transposon	10	6	60	4	40	DL669, DL696, SE129, SE143, SE161, SE174	DL396, DL410, DL551, DL662
group_7110	hypothetical protein	IS3 family transposase	Transposon	10	6	60	4	40	DL669, DL696, SE129, SE143, SE161, SE174	DL396, DL410, DL551, DL662
group_7114	hypothetical protein	Tn3 family transposase	Transposon	5	1	20	4	80	DL700	DL396, DL410, DL551, DL662
group_7229	hypothetical protein	IS66 family transposase	Transposon	4	1	25	3	75	DL662	SE168, SE169, SE172
group_7246	hypothetical protein	Tn3 family transposase	Transposon	5	2	40	3	60	SE143, SE161	DL410, DL662, DL700
group_7753	hypothetical protein	ISL3 family transposase	Transposon	2	1	50	1	50	DL681	SE034
group_7857	recombinase	transposon	Transposon	3	1	33.3333	2	66.6667	SE074	SE036, SE084
group_840	hypothetical protein	IS1 family transposase	Transposon	9	4	44.4444	5	55.5556	DL662, DL672, DL696, DL700	DL664, DL665, DL666, DL668, DL685
group_8423	hypothetical protein	IS21 family transposase	Transposon	2	1	50	1	50	DL006	SE049
group_8492	hypothetical protein	IS3 family transposase	Transposon	2	1	50	1	50	DL006	SE214
group_8780	hypothetical protein	ISL3 family transposase	Transposon	2	1	50	1	50	DL314	DL695
group_9142	IS5 family transposase		Transposon	7	7	100	2	28.5714	DL669, DL696, SE114(n=6), SE143, SE161, SE168, SE172(n=2)	SE114, SE172	SE114, SE172
group_9198	hypothetical protein	IS1182-like transposase	Transposon	8	2	25	6	75	DL410, DL662	DL663, DL664, DL665, DL666, DL668, DL685
group_9409	hypothetical protein	IS110 family transposase	Transposon	5	4	80	1	20	DL410, DL662, DL672, DL696	DL688
group_9779	insertion sequence element ISSfl2 transposase		Transposon	2	1	50	1	50	SE120	DL512
insB	transposase		Transposon	6	5	83.3	3	50	DL410(n=11), DL553(n=5), DL662(n=11), DL664, SE129(n=6)	DL410, DL662, SE114	DL410, DL662
insD	integrase	IS3 family transposase	Transposon	5	4	80	1	20	DL664, DL665, DL666, DL668, DL685	SE038
insH6	IS5 family transposase		Transposon	7	2	28.5714	5	71.4286	DL662, SE114	DL396, DL551, SE168, SE169, SE172
insL1	putative transposase InsL for insertion sequence element IS186A		Transposon	3	1	33.3333	2	66.6667	DL553	DL688, SE172
tnpA	DDE transposase	Tn3-like transposase	Transposon	9	2	22.2222	7	77.7778	SE036, SE074	DL512, DL681, DL701, SE168, SE169, SE172, SE204
trp1400A	transposase		Transposon	6	5	83.3333	1	16.6667	DL552(n=4), SE028, SE054, SE064(n=3), SE178	SE084
xerD_5	integrase	Tn3-like element Tn4401 family resolvase TnpR	Transposon	4	2	50	2	50	DL410, DL662	DL396, DL551

## Sheet: TableS5
Table S5: Plasmids highly homologous to the SMC plasmids.
Strain ID	Plasmid name	Plasmid cluster	Phylum	Class	Order	Family	Genus	Species	Description	Accession	Highest Mash distance
SE168 SE169 SE172	pQC07_1 pQC08_1 pQC11_1	1	Pseudomonadota	Gammaproteobacteria	Enterobacterales	Enterobacteriaceae	Salmonella	Salmonella enterica	Salmonella enterica subsp. enterica serovar 4,[5],12:i:- L-4551 plasmid pSAL4551-1 DNA, complete sequence	AP023305.1	0.026819
			Pseudomonadota	Gammaproteobacteria	Enterobacterales	Enterobacteriaceae	Salmonella	Salmonella enterica	Salmonella enterica subsp. enterica serovar 4,[5],12:i:- L-4681 plasmid pSAL4681-1 DNA, complete sequence	AP023318.1	0.0264788
			Pseudomonadota	Gammaproteobacteria	Enterobacterales	Enterobacteriaceae	Escherichia	Escherichia coli	Escherichia coli str. Sanji plasmid pSJ_255, complete sequence	CP011062.1	0.0146626
			Pseudomonadota	Gammaproteobacteria	Enterobacterales	Enterobacteriaceae	Shigella	Shigella flexneri	Shigella flexneri 4c strain 1205 plasmid 1205p1, complete sequence	CP012141.1	0.0149234
			Pseudomonadota	Gammaproteobacteria	Enterobacterales	Enterobacteriaceae	Salmonella	Salmonella enterica	Salmonella enterica subsp. enterica serovar Heidelberg strain N13-01290 plasmid pN13-01290_23, complete sequence	CP012931.1	0.015616
			Pseudomonadota	Gammaproteobacteria	Enterobacterales	Enterobacteriaceae	Salmonella	Salmonella enterica	Salmonella enterica strain C629 plasmid pC629, complete sequence	CP015725.1	0.0294234
			Pseudomonadota	Gammaproteobacteria	Enterobacterales	Enterobacteriaceae	Escherichia	Escherichia coli	Escherichia coli O157 strain 180-PT54 plasmid, complete sequence	CP015833.1	0.0139988
			Pseudomonadota	Gammaproteobacteria	Enterobacterales	Enterobacteriaceae	Escherichia	Escherichia coli	Escherichia coli strain 13C1065T plasmid p13C1065T-1, complete sequence	CP019260.1	0.012872
			Pseudomonadota	Gammaproteobacteria	Enterobacterales	Enterobacteriaceae	Salmonella	Salmonella enterica	Salmonella enterica subsp. enterica strain 08-00436 plasmid pSE08-00436-1, complete sequence	CP020493.1	0.0152936
			Pseudomonadota	Gammaproteobacteria	Enterobacterales	Enterobacteriaceae	Salmonella	Salmonella enterica	Salmonella enterica subsp. enterica serovar Heidelberg strain FDAARGOS_319 plasmid unnamed, complete sequence	CP027411.1	0.015998
			Pseudomonadota	Gammaproteobacteria	Enterobacterales	Enterobacteriaceae	Escherichia	Escherichia coli	Escherichia coli strain AMSHJX01 plasmid pAMSH1, complete sequence	CP030940.1	0.0133547
			Pseudomonadota	Gammaproteobacteria	Enterobacterales	Enterobacteriaceae	Escherichia	Escherichia fergusonii	Escherichia fergusonii strain 40A plasmid p280_40A, complete sequence	CP031284.1	0.0186195
			Pseudomonadota	Gammaproteobacteria	Enterobacterales	Enterobacteriaceae	Escherichia	Escherichia coli	Escherichia coli strain CT30 plasmid p.CT30-P1, complete sequence	CP032079.1	0.0242917
			Pseudomonadota	Gammaproteobacteria	Enterobacterales	Enterobacteriaceae	Salmonella	Salmonella enterica	Salmonella enterica subsp. enterica strain CFSA244 plasmid pCFSA244-1, complete sequence	CP033253.2	0.0250005
			Pseudomonadota	Gammaproteobacteria	Enterobacterales	Enterobacteriaceae	Salmonella	Salmonella enterica	Salmonella enterica subsp. enterica strain CFSA1096 plasmid pCFSA1096, complete sequence	CP033347.2	0.0173006
			Pseudomonadota	Gammaproteobacteria	Enterobacterales	Enterobacteriaceae	Escherichia	Escherichia coli	Escherichia coli strain WCHEC025970 plasmid pCTXM199_025970, complete sequence	CP036178.1	0.0141502
			Pseudomonadota	Gammaproteobacteria	Enterobacterales	Enterobacteriaceae	Salmonella	Salmonella enterica	Salmonella enterica subsp. enterica serovar Newport strain VNSEC023 plasmid pCFSAN086837, complete sequence	CP039438.1	0.0150813
			Pseudomonadota	Gammaproteobacteria	Enterobacterales	Enterobacteriaceae	Salmonella	Salmonella enterica	Salmonella enterica subsp. enterica serovar Typhimurium strain TJWQ005 plasmid pTJWQ005, complete sequence	CP040457.1	0.0146626
			Pseudomonadota	Gammaproteobacteria	Enterobacterales	Enterobacteriaceae	Salmonella	Salmonella enterica	Salmonella enterica subsp. enterica serovar Enteritidis strain SJTUF12519v2 plasmid p12519A, complete sequence	CP041174.1	0.0141502
			Pseudomonadota	Gammaproteobacteria	Enterobacterales	Enterobacteriaceae	Salmonella	Salmonella enterica	Salmonella enterica subsp. enterica serovar Bredeney strain SA20114778WT plasmid pET1.1-IncH, complete sequence	CP043223.1	0.0134525
			Pseudomonadota	Gammaproteobacteria	Enterobacterales	Enterobacteriaceae	Escherichia	Escherichia coli	Escherichia coli strain ST95-32 plasmid pST95-32-1, complete sequence	CP043951.1	0.0126347
			Pseudomonadota	Gammaproteobacteria	Enterobacterales	Enterobacteriaceae	Salmonella	Salmonella enterica	Salmonella enterica subsp. enterica serovar Schwarzengrund strain 9355 plasmid p280_9355, complete sequence	CP045446.1	0.0165552
			Pseudomonadota	Gammaproteobacteria	Enterobacterales	Enterobacteriaceae	Salmonella	Salmonella enterica	Salmonella enterica subsp. enterica serovar Schwarzengrund strain 12888 plasmid p280_12888, complete sequence	CP045449.1	0.0165552
			Pseudomonadota	Gammaproteobacteria	Enterobacterales	Enterobacteriaceae	Kluyvera	Kluyvera intermedia	Kluyvera intermedia strain HR2 plasmid pHR2-1, complete sequence	CP045844.1	0.0138985
			Pseudomonadota	Gammaproteobacteria	Enterobacterales	Enterobacteriaceae	Kluyvera	Kluyvera intermedia	Kluyvera intermedia strain N2-1 plasmid pN2-1, complete sequence	CP045846.1	0.0138985
			Pseudomonadota	Gammaproteobacteria	Enterobacterales	Enterobacteriaceae	Salmonella	Salmonella enterica	Salmonella enterica subsp. enterica serovar Typhimurium strain SJTUF11216 plasmid unnamedA, complete sequence	CP047523.1	0.0234513
			Pseudomonadota	Gammaproteobacteria	Enterobacterales	Enterobacteriaceae	Salmonella	Salmonella enterica	Salmonella enterica subsp. enterica serovar Typhimurium strain SJTUF11077 plasmid unnamed, complete sequence	CP047526.1	0.0142009
			Pseudomonadota	Gammaproteobacteria	Enterobacterales	Enterobacteriaceae	Salmonella	Salmonella enterica	Salmonella enterica subsp. enterica serovar Typhimurium strain SJTUF10648 plasmid unnamed, complete sequence	CP047528.1	0.0142009
			Pseudomonadota	Gammaproteobacteria	Enterobacterales	Enterobacteriaceae	Salmonella	Salmonella enterica	Salmonella enterica subsp. enterica serovar Typhimurium strain SJTUF10484 plasmid unnamedA, complete sequence	CP047532.1	0.0113529
			Pseudomonadota	Gammaproteobacteria	Enterobacterales	Enterobacteriaceae	Salmonella	Salmonella enterica	Salmonella enterica subsp. enterica serovar Typhimurium strain SJTUF10452 plasmid unnamed, complete sequence	CP047536.1	0.0137488
			Pseudomonadota	Gammaproteobacteria	Enterobacterales	Enterobacteriaceae	Salmonella	Salmonella enterica	Salmonella enterica subsp. enterica serovar Typhimurium strain SJTUF10405 plasmid unnamedA, complete sequence	CP047538.1	0.0217093
			Pseudomonadota	Gammaproteobacteria	Enterobacterales	Enterobacteriaceae	Salmonella	Salmonella enterica	Salmonella enterica subsp. enterica serovar Typhimurium strain SJTUF10359 plasmid unnamed, complete sequence	CP047541.1	0.0133547
			Pseudomonadota	Gammaproteobacteria	Enterobacterales	Enterobacteriaceae	Salmonella	Salmonella enterica	Salmonella enterica subsp. enterica serovar Typhimurium strain SJTUF10330 plasmid unnamed, complete sequence	CP047543.1	0.0132087
			Pseudomonadota	Gammaproteobacteria	Enterobacterales	Enterobacteriaceae	Salmonella	Salmonella enterica	Salmonella enterica subsp. enterica serovar Typhimurium strain SJTUF10250 plasmid unnamed, complete sequence	CP047545.1	0.0138985
			Pseudomonadota	Gammaproteobacteria	Enterobacterales	Enterobacteriaceae	Salmonella	Salmonella enterica	Salmonella enterica subsp. enterica serovar Typhimurium strain SJTUF10169 plasmid unnamed, complete sequence	CP047549.1	0.0142009
			Pseudomonadota	Gammaproteobacteria	Enterobacterales	Enterobacteriaceae	Klebsiella	Klebsiella aerogenes	Klebsiella aerogenes strain HNHF1 plasmid pHNHF1_NDM-9, complete sequence	CP047668.1	0.0125875
			Pseudomonadota	Gammaproteobacteria	Enterobacterales	Enterobacteriaceae	Salmonella	Salmonella enterica	Salmonella enterica subsp. enterica serovar Schwarzengrund strain WAPHL_SAL-A00527 plasmid pN1566-2, complete sequence	CP048299.1	0.0143027
			Pseudomonadota	Gammaproteobacteria	Enterobacterales	Enterobacteriaceae	Salmonella	Salmonella enterica	Salmonella enterica subsp. enterica serovar Schwarzengrund strain WAPHL-SAL-A00375 plasmid p28945-2, complete sequence	CP048303.1	0.0143537
			Pseudomonadota	Gammaproteobacteria	Enterobacterales	Enterobacteriaceae	Escherichia	Escherichia coli	Escherichia coli strain pV01-18-E02-025-051 plasmid pK18EC051, complete sequence	CP049300.1	0.015943
			Pseudomonadota	Gammaproteobacteria	Enterobacterales	Enterobacteriaceae	Salmonella	Salmonella enterica	Salmonella enterica subsp. enterica serovar Typhimurium strain GSJ/2017-Sal-008 plasmid unnamed, complete sequence	CP050131.1	0.0175349
			Pseudomonadota	Gammaproteobacteria	Enterobacterales	Enterobacteriaceae	Salmonella	Salmonella enterica	Salmonella enterica subsp. enterica serovar Typhimurium strain ST106 plasmid pST106-1, complete sequence	CP050729.1	0.0124
			Pseudomonadota	Gammaproteobacteria	Enterobacterales	Enterobacteriaceae	Salmonella	Salmonella enterica	Salmonella enterica subsp. enterica serovar Typhimurium strain ST46 plasmid pST46-1, complete sequence	CP050751.1	0.0357395
			Pseudomonadota	Gammaproteobacteria	Enterobacterales	Enterobacteriaceae	Salmonella	Salmonella enterica	Salmonella enterica subsp. enterica serovar Typhimurium strain ST45 plasmid pST45-1, complete sequence	CP050754.1	0.0357395
			Pseudomonadota	Gammaproteobacteria	Enterobacterales	Enterobacteriaceae	Salmonella	Salmonella enterica	Salmonella enterica subsp. enterica serovar Indiana strain SI115 plasmid pSI115-1, complete sequence	CP050763.1	0.020747
			Pseudomonadota	Gammaproteobacteria	Enterobacterales	Enterobacteriaceae	Salmonella	Salmonella enterica	Salmonella enterica subsp. enterica serovar Indiana strain SI102 plasmid pSI102-1, complete sequence	CP050772.1	0.0216393
			Pseudomonadota	Gammaproteobacteria	Enterobacterales	Enterobacteriaceae	Salmonella	Salmonella enterica	Salmonella enterica subsp. enterica serovar Indiana strain SI67 plasmid pSI67-1, complete sequence	CP050784.1	0.0269047
			Pseudomonadota	Gammaproteobacteria	Enterobacterales	Enterobacteriaceae	Salmonella	Salmonella enterica	Salmonella enterica subsp. enterica serovar Heidelberg strain CVM 35161 plasmid p35161-1, complete sequence	CP051311.1	0.0162749
			Pseudomonadota	Gammaproteobacteria	Enterobacterales	Enterobacteriaceae	Salmonella	Salmonella enterica	Salmonella enterica subsp. enterica serovar Heidelberg strain CVM 28322 plasmid p28322-1, complete sequence	CP051359.1	0.0160531
			Pseudomonadota	Gammaproteobacteria	Enterobacterales	Enterobacteriaceae	Salmonella	Salmonella enterica	Salmonella enterica subsp. enterica serovar Heidelberg strain CVM 24359 plasmid p24359-1, complete sequence	CP051382.1	0.015998
			Pseudomonadota	Gammaproteobacteria	Enterobacterales	Enterobacteriaceae	Salmonella	Salmonella enterica	Salmonella enterica subsp. enterica serovar Heidelberg strain CVM 20760 plasmid p20760-2, complete sequence	CP051412.1	0.015998
			Pseudomonadota	Gammaproteobacteria	Enterobacterales	Enterobacteriaceae	Escherichia	Escherichia sp.	Escherichia sp. SCLE84 plasmid pSCLE1, complete sequence	CP051431.1	0.0278663
			Pseudomonadota	Gammaproteobacteria	Enterobacterales	Enterobacteriaceae	Salmonella	Salmonella enterica	Salmonella enterica subsp. enterica serovar Bredeney strain CVM 24358 plasmid p24358-1, complete sequence	CP051442.1	0.0210181
			Pseudomonadota	Gammaproteobacteria	Enterobacterales	Enterobacteriaceae	Salmonella	Salmonella enterica	Salmonella enterica subsp. enterica serovar Indiana strain K16SI097 plasmid pK16SI097, complete sequence	CP052938.1	0.0160531
			Pseudomonadota	Gammaproteobacteria	Enterobacterales	Enterobacteriaceae	Escherichia	Escherichia coli	Escherichia coli strain RHB41-C01 plasmid pRHB41-C01_2, complete sequence	CP057008.1	0.0121679
			Pseudomonadota	Gammaproteobacteria	Enterobacterales	Enterobacteriaceae	Escherichia	Escherichia coli	Escherichia coli strain AMSCJX04 plasmid pAMPD03, complete sequence	CP058311.1	0.0122604
			Pseudomonadota	Gammaproteobacteria	Enterobacterales	Enterobacteriaceae	Escherichia	Escherichia coli	Escherichia coli strain M172-1 plasmid pM172-1.2, complete sequence	CP058716.1	0.0135016
			Pseudomonadota	Gammaproteobacteria	Enterobacterales	Enterobacteriaceae	Salmonella	Salmonella enterica	Salmonella enterica strain 453 plasmid p453-MDR, complete sequence	CP060856.1	0.0127293
			Pseudomonadota	Gammaproteobacteria	Enterobacterales	Enterobacteriaceae	Salmonella	Salmonella enterica	Salmonella enterica subsp. enterica serovar Typhimurium strain S585 plasmid pS585_1, complete sequence	CP061116.1	0.0161084
			Pseudomonadota	Gammaproteobacteria	Enterobacterales	Enterobacteriaceae	Escherichia	Escherichia coli	Escherichia coli strain LD67-1 plasmid pLD67-1-157kb, complete sequence	CP061187.1	0.0274249
			Pseudomonadota	Gammaproteobacteria	Enterobacterales	Enterobacteriaceae	Salmonella	Salmonella enterica	Salmonella enterica strain S15BD05371 plasmid unnamed1	CP061887.1	0.0117112
			Pseudomonadota	Gammaproteobacteria	Enterobacterales	Enterobacteriaceae	Salmonella	Salmonella enterica	Salmonella enterica strain S15BD05371 plasmid unnamed3	CP061902.1	0.0114419
			Pseudomonadota	Gammaproteobacteria	Enterobacterales	Enterobacteriaceae	Escherichia	Escherichia coli	Escherichia coli strain R274 plasmid unnamed4	CP061906.1	0.0134036
			Pseudomonadota	Gammaproteobacteria	Enterobacterales	Enterobacteriaceae	Escherichia	Escherichia coli	Escherichia coli strain R274 plasmid unnamed5	CP061907.1	0.0172424
			Pseudomonadota	Gammaproteobacteria	Enterobacterales	Enterobacteriaceae	Salmonella	Salmonella sp.	Salmonella sp. SJTUF14076 plasmid p14076A, complete sequence	CP064675.1	0.0137986
			Pseudomonadota	Gammaproteobacteria	Enterobacterales	Enterobacteriaceae	Salmonella	Salmonella enterica	Salmonella enterica strain 1722 plasmid unnamed1, complete sequence	CP068019.1	0.0118017
			Pseudomonadota	Gammaproteobacteria	Enterobacterales	Enterobacteriaceae	Salmonella	Salmonella enterica	Salmonella enterica strain GSJ/2016-Sal-016 plasmid pSal016, complete sequence	CP069382.1	0.0140996
			Pseudomonadota	Gammaproteobacteria	Enterobacterales	Enterobacteriaceae	Escherichia	Escherichia coli	Escherichia coli O176:H45 strain MIN9 plasmid pMUB-MIN9-1, complete sequence	CP069683.1	0.0174175
			Pseudomonadota	Gammaproteobacteria	Enterobacterales	Enterobacteriaceae	Escherichia	Escherichia coli	Escherichia coli strain CFSAN083829 plasmid pCFSAN083829_1, complete sequence	CP070394.1	0.0142518
			Pseudomonadota	Gammaproteobacteria	Enterobacterales	Enterobacteriaceae	Escherichia	Escherichia coli	Escherichia coli strain CFSAN083827 plasmid pCFSAN083827_1, complete sequence	CP070406.1	0.0154006
			Pseudomonadota	Gammaproteobacteria	Enterobacterales	Enterobacteriaceae	Escherichia	Escherichia coli	Escherichia coli strain EC20017429 plasmid pL1, complete sequence	CP071712.1	0.0144049
			Pseudomonadota	Gammaproteobacteria	Enterobacterales	Enterobacteriaceae	Escherichia	Escherichia coli	Escherichia coli strain E105 plasmid pE105-4, complete sequence	CP072315.1	0.0137986
			Pseudomonadota	Gammaproteobacteria	Enterobacterales	Enterobacteriaceae	Escherichia	Escherichia coli	Escherichia coli strain PK5074 plasmid pPK5074-MCR1, complete sequence	CP072803.1	0.0154542
			Pseudomonadota	Gammaproteobacteria	Enterobacterales	Enterobacteriaceae	Escherichia	Escherichia coli	Escherichia coli strain XJ5.2 plasmid unnamed1, complete sequence	CP074355.1	0.0119383
			Pseudomonadota	Gammaproteobacteria	Enterobacterales	Enterobacteriaceae	Salmonella	Salmonella enterica	Salmonella enterica subsp. enterica serovar Choleraesuis strain CFSAN022628 plasmid pCFSAN022628, complete sequence	CP075027.1	0.0180108
			Pseudomonadota	Gammaproteobacteria	Enterobacterales	Enterobacteriaceae	Escherichia	Escherichia coli	Escherichia coli strain CPF6 plasmid unnamed1, complete sequence	CP075738.1	0.0175349
			Pseudomonadota	Gammaproteobacteria	Enterobacterales	Enterobacteriaceae	Escherichia	Escherichia coli	Escherichia coli strain PK8217 plasmid pPK8217-MCR1, complete sequence	CP080122.1	0.0154542
			Pseudomonadota	Gammaproteobacteria	Enterobacterales	Enterobacteriaceae	Salmonella	Salmonella enterica	Salmonella enterica subsp. enterica serovar Derby strain FSIS1609398 plasmid pF18S029-1	CP082427.1	0.0162749
			Pseudomonadota	Gammaproteobacteria	Enterobacterales	Enterobacteriaceae	Salmonella	Salmonella enterica	Salmonella enterica subsp. enterica serovar Bredeney strain CVM N18S0406 plasmid pN18S0406-1, complete sequence	CP082685.1	0.0201478
			Pseudomonadota	Gammaproteobacteria	Enterobacterales	Enterobacteriaceae	Salmonella	Salmonella enterica	Salmonella enterica subsp. arizonae strain S499 plasmid unnamed1, complete sequence	CP082955.1	0.0124467
			Pseudomonadota	Gammaproteobacteria	Enterobacterales	Enterobacteriaceae	Escherichia	Escherichia coli	Escherichia coli strain EC20 plasmid pEC22-CTX-M-15, complete sequence	CP084901.1	0.0133059
			Pseudomonadota	Gammaproteobacteria	Enterobacterales	Enterobacteriaceae	Salmonella	Salmonella enterica	Salmonella enterica subsp. enterica serovar Saintpaul strain S25 plasmid pS25-IncHI2, complete sequence	CP085697.1	0.0129677
			Pseudomonadota	Gammaproteobacteria	Enterobacterales	Enterobacteriaceae	Escherichia	Escherichia coli	Escherichia coli strain EFF60 plasmid pMADE-1, complete sequence	CP086679.1	0.0127767
			Pseudomonadota	Gammaproteobacteria	Enterobacterales	Enterobacteriaceae	Salmonella	Salmonella enterica	Salmonella enterica strain 2008079-SE plasmid p2008079-241, complete sequence	CP090530.1	0.0136496
			Pseudomonadota	Gammaproteobacteria	Enterobacterales	Enterobacteriaceae	Salmonella	Salmonella enterica	Salmonella enterica strain 2017005-SE plasmid p2017005-292, complete sequence	CP090534.1	0.0170111
			Pseudomonadota	Gammaproteobacteria	Enterobacterales	Enterobacteriaceae	Salmonella	Salmonella enterica	Salmonella enterica strain 2016089-SE plasmid p2016089-170, complete sequence	CP090536.1	0.026819
			Pseudomonadota	Gammaproteobacteria	Enterobacterales	Enterobacteriaceae	Salmonella	Salmonella enterica	Salmonella enterica strain 2016062-SE plasmid p2016062-242, complete sequence	CP090540.1	0.0145076
			Pseudomonadota	Gammaproteobacteria	Enterobacterales	Enterobacteriaceae	Salmonella	Salmonella enterica	Salmonella enterica strain 2010112-SE plasmid p2010112-144, complete sequence	CP090542.1	0.0245258
			Pseudomonadota	Gammaproteobacteria	Enterobacterales	Enterobacteriaceae	Salmonella	Salmonella enterica	Salmonella enterica strain 2017028-SE plasmid p2017028-250, complete sequence	CP090546.1	0.0150813
			Pseudomonadota	Gammaproteobacteria	Enterobacterales	Enterobacteriaceae	Salmonella	Salmonella enterica	Salmonella enterica strain 1559 plasmid p1559-mcr, complete sequence	CP091548.1	0.0155619
			Pseudomonadota	Gammaproteobacteria	Enterobacterales	Enterobacteriaceae	Salmonella	Salmonella enterica	Salmonella enterica strain 143 plasmid p143-mcr, complete sequence	CP091564.1	0.0174761
			Pseudomonadota	Gammaproteobacteria	Enterobacterales	Enterobacteriaceae	Salmonella	Salmonella enterica	Salmonella enterica strain 1473 plasmid p1473-MDR, complete sequence	CP091620.1	0.0191181
			Pseudomonadota	Gammaproteobacteria	Enterobacterales	Enterobacteriaceae	Salmonella	Salmonella enterica	Salmonella enterica subsp. enterica serovar Indiana strain 15 plasmid unnamed1, complete sequence	CP092259.1	0.0227107
			Pseudomonadota	Gammaproteobacteria	Enterobacterales	Enterobacteriaceae	Escherichia	Escherichia coli	Escherichia coli strain EC5502 plasmid pEC5502-NDM5, complete sequence	CP092646.1	0.0124935
			Pseudomonadota	Gammaproteobacteria	Enterobacterales	Enterobacteriaceae	Escherichia	Escherichia coli	Escherichia coli strain EC-14-2-9 plasmid pEC-14-2-9-2, complete sequence	CP093284.1	0.0149759
			Pseudomonadota	Gammaproteobacteria	Enterobacterales	Enterobacteriaceae	Salmonella	Salmonella enterica	Salmonella enterica subsp. enterica serovar Indiana strain 22 plasmid p22-1, complete sequence	CP096119.1	0.0134036
			Pseudomonadota	Gammaproteobacteria	Enterobacterales	Enterobacteriaceae	Escherichia	Escherichia coli	Escherichia coli strain Z0117EC0054 plasmid pZ0117ECO054-1, complete sequence	CP098207.1	0.0233762
			Pseudomonadota	Gammaproteobacteria	Enterobacterales	Enterobacteriaceae	Escherichia	Escherichia coli	Escherichia coli strain ZYB39 plasmid unnamed2, complete sequence	CP098236.1	0.0133059
			Pseudomonadota	Gammaproteobacteria	Enterobacterales	Enterobacteriaceae	Salmonella	Salmonella enterica	Salmonella enterica subsp. enterica serovar Typhimurium strain GD19PS1 plasmid pYUGDPS1-1, complete sequence	CP098835.1	0.0140996
			Pseudomonadota	Gammaproteobacteria	Enterobacterales	Enterobacteriaceae	Salmonella	Salmonella enterica	Salmonella enterica subsp. enterica serovar Agona strain R18.2256 plasmid pR18.2256_182k, complete sequence	CP100699.1	0.0284057
			Pseudomonadota	Gammaproteobacteria	Enterobacterales	Enterobacteriaceae	Salmonella	Salmonella enterica	Salmonella enterica subsp. enterica serovar Agona strain R18.1477 plasmid pR18.1477_259k, complete sequence	CP100737.1	0.0152404
			Pseudomonadota	Gammaproteobacteria	Enterobacterales	Enterobacteriaceae	Salmonella	Salmonella enterica	Salmonella enterica subsp. enterica serovar Newport strain R18.0234 plasmid pR18.0234_299k, complete sequence	CP100745.1	0.0180709
			Pseudomonadota	Gammaproteobacteria	Enterobacterales	Enterobacteriaceae	Escherichia	Escherichia coli	Escherichia coli strain EC21Z-063 plasmid pEC21Z063-110K-NDM5, complete sequence	CP101264.1	0.0357395
			Pseudomonadota	Gammaproteobacteria	Enterobacterales	Enterobacteriaceae	Salmonella	Salmonella enterica	Salmonella enterica strain s15D023 plasmid ps15D023-IncHI2, complete sequence	CP101341.1	0.0212923
			Pseudomonadota	Gammaproteobacteria	Enterobacterales	Enterobacteriaceae	Salmonella	Salmonella enterica	Salmonella enterica strain s12177 plasmid ps12177-CTX, complete sequence	CP101349.1	0.0318865
			Pseudomonadota	Gammaproteobacteria	Enterobacterales	Enterobacteriaceae	Salmonella	Salmonella enterica	Salmonella enterica strain s11011 plasmid ps11011-CTX, complete sequence	CP101353.1	0.014871
			Pseudomonadota	Gammaproteobacteria	Enterobacterales	Enterobacteriaceae	Salmonella	Salmonella enterica	Salmonella enterica subsp. enterica serovar Indiana strain XZ14C1328 plasmid pYUXZC1328-1, complete sequence	CP102828.1	0.0255655
			Pseudomonadota	Gammaproteobacteria	Enterobacterales	Enterobacteriaceae	Escherichia	Escherichia coli	Escherichia coli strain 573 plasmid p573-1, complete sequence	CP102854.1	0.0132573
			Pseudomonadota	Gammaproteobacteria	Enterobacterales	Enterobacteriaceae	Escherichia	Escherichia coli	Escherichia coli strain E1 plasmid p1, complete sequence	CP104504.1	0.0260597
			Pseudomonadota	Gammaproteobacteria	Enterobacterales	Enterobacteriaceae	Salmonella	Salmonella enterica	Salmonella enterica subsp. enterica strain S2122 plasmid pS2122_1, complete sequence	CP110658.1	0.041003
			Pseudomonadota	Gammaproteobacteria	Enterobacterales	Enterobacteriaceae	Escherichia	Escherichia coli	Escherichia coli strain XYEH3314 plasmid pYUXYEH3314-1, complete sequence	CP110989.1	0.0119383
			Pseudomonadota	Gammaproteobacteria	Enterobacterales	Enterobacteriaceae	Salmonella	Salmonella enterica	Salmonella enterica subsp. enterica serovar Agona strain FSIS21821150 plasmid pFSIS21821150, complete sequence	CP119482.1	0.016782
			Pseudomonadota	Gammaproteobacteria	Enterobacterales	Enterobacteriaceae	Escherichia	Escherichia coli	Escherichia coli APEC O1 plasmid pAPEC-O1-R, complete sequence	DQ517526.1	0.0147665
			Pseudomonadota	Gammaproteobacteria	Enterobacterales	Enterobacteriaceae	Salmonella	Salmonella enterica	Salmonella enterica subsp. enterica serovar Heidelberg plasmid pSH111_227, complete sequence	JN983042.1	0.0164427
			Pseudomonadota	Gammaproteobacteria	Enterobacterales	Enterobacteriaceae	Salmonella	Salmonella enterica	Salmonella enterica subsp. enterica serovar Typhimurium strain ST06-53 plasmid pHK0653, complete sequence	KT334335.1	0.0139486
			Pseudomonadota	Gammaproteobacteria	Enterobacterales	Enterobacteriaceae	Escherichia	Escherichia coli	Escherichia coli strain EC5207 plasmid pEC5207, complete sequence	KT347600.1	0.0170111
			Pseudomonadota	Gammaproteobacteria	Enterobacterales	Enterobacteriaceae	Escherichia	Escherichia coli	Escherichia coli strain YD786 plasmid pYD786-1, complete sequence	KU254578.1	0.0139988
			Pseudomonadota	Gammaproteobacteria	Enterobacterales	Enterobacteriaceae	Escherichia	Escherichia coli	Escherichia coli strain S38 plasmid pS38, complete sequence	KX129782.1	0.0138485
			Pseudomonadota	Gammaproteobacteria	Enterobacterales	Enterobacteriaceae	Escherichia	Escherichia coli	Escherichia coli strain AHCH67 plasmid pHNAH67, complete sequence	KX246266.1	0.0128243
			Pseudomonadota	Gammaproteobacteria	Enterobacterales	Enterobacteriaceae	Escherichia	Escherichia coli	Escherichia coli strain JS-B60 plasmid pECJS-B60-267, complete sequence	KX254341.1	0.0152936
			Pseudomonadota	Gammaproteobacteria	Enterobacterales	Enterobacteriaceae	Salmonella	Salmonella enterica	Salmonella enterica subsp. enterica serovar Indiana strain A3 plasmid pA3T, complete sequence	KX421096.1	0.0134525
			Pseudomonadota	Gammaproteobacteria	Enterobacterales	Enterobacteriaceae	Salmonella	Salmonella enterica	Salmonella enterica subsp. enterica serovar Typhimurium strain SC523 plasmid pSC523, complete sequence	KX721511.1	0.0245258
			Pseudomonadota	Gammaproteobacteria	Enterobacterales	Enterobacteriaceae	Escherichia	Escherichia coli	Escherichia coli strain LDHF400 plasmid pHNLDF400, complete sequence	KY019258.1	0.0142009
			Pseudomonadota	Gammaproteobacteria	Enterobacterales	Enterobacteriaceae	Escherichia	Escherichia coli	Escherichia coli strain YJMC8 plasmid pHNYJC8, complete sequence	KY019259.1	0.0142009
			Pseudomonadota	Gammaproteobacteria	Enterobacterales	Enterobacteriaceae	Salmonella	Salmonella enterica	Salmonella enterica subsp. enterica serovar Typhimurium SH6609 plasmid pSH6609_CTX-M-64 DNA, partial sequence	LC702364.1	0.0127767
			Pseudomonadota	Gammaproteobacteria	Enterobacterales	Enterobacteriaceae	Escherichia	Escherichia coli	Escherichia coli genome assembly, plasmid: 1	LR882919.1	0.0151342
			Pseudomonadota	Gammaproteobacteria	Enterobacterales	Enterobacteriaceae	Escherichia	Escherichia coli	Escherichia coli genome assembly, plasmid: 1	LR882933.1	0.0164427
			Pseudomonadota	Gammaproteobacteria	Enterobacterales	Enterobacteriaceae	Escherichia	Escherichia coli	Escherichia coli genome assembly, plasmid: 1	LR882943.1	0.0158882
			Pseudomonadota	Gammaproteobacteria	Enterobacterales	Yersiniaceae	Yersinia	Yersinia pseudotuberculosis	Yersinia pseudotuberculosis strain Yps.F1, plasmid pYps.F1 complete sequence	LT221036.1	0.0193714
			Pseudomonadota	Gammaproteobacteria	Enterobacterales	Enterobacteriaceae	Escherichia	Escherichia coli	Escherichia coli isolate E. coli NRZ14408 genome assembly, plasmid: p14408_M1	LT599829.1	0.0134525
			Pseudomonadota	Gammaproteobacteria	Enterobacterales	Enterobacteriaceae	Salmonella	Salmonella enterica	Salmonella enterica subsp. enterica serovar Typhimurium isolate VNB151-sc-2315230 genome assembly, plasmid: p1	LT795115.1	0.0141502
			Pseudomonadota	Gammaproteobacteria	Enterobacterales	Enterobacteriaceae	Salmonella	Salmonella enterica	Salmonella enterica subsp. enterica serovar Typhimurium var. monophasic 4,[5],12:i:- strain 13-1681 plasmid p131681, complete sequence	MH114596.1	0.0204789
			Pseudomonadota	Gammaproteobacteria	Enterobacterales	Enterobacteriaceae	Escherichia	Escherichia coli	Escherichia coli strain RJ749 plasmid pRJ749, complete sequence	MH491004.1	0.014871
			Pseudomonadota	Gammaproteobacteria	Enterobacterales	Enterobacteriaceae	Salmonella	Salmonella enterica	Salmonella enterica subsp. enterica serovar Typhimurium strain SH16G1508 plasmid pSH16G1508, complete sequence	MH522420.1	0.0149234
			Pseudomonadota	Gammaproteobacteria	Enterobacterales	Enterobacteriaceae	Salmonella	Salmonella enterica	Salmonella enterica subsp. enterica serovar Typhimurium strain SH16G2457 plasmid pSH16G2457, complete sequence	MH522421.1	0.0174175
			Pseudomonadota	Gammaproteobacteria	Enterobacterales	Enterobacteriaceae	Salmonella	Salmonella enterica	Salmonella enterica subsp. enterica serovar Typhimurium strain SH16G4498 plasmid pSH16G4498, complete sequence	MH522423.1	0.0174175
			Pseudomonadota	Gammaproteobacteria	Enterobacterales	Enterobacteriaceae	Salmonella	Salmonella enterica	Salmonella enterica subsp. enterica serovar Typhimurium strain SH16G4525 plasmid pSH16G4525, complete sequence	MH522424.1	0.0157789
			Pseudomonadota	Gammaproteobacteria	Enterobacterales	Enterobacteriaceae	Salmonella	Salmonella enterica	Salmonella enterica strain SH16G1394 plasmid pSH16G1394, complete sequence	MK477614.1	0.0140996
			Pseudomonadota	Gammaproteobacteria	Enterobacterales	Enterobacteriaceae	Escherichia	Escherichia coli	Escherichia coli strain YZUC2624 plasmid pYZUC2624.1, complete sequence	MK962305.1	0.0113529
			Pseudomonadota	Gammaproteobacteria	Enterobacterales	Enterobacteriaceae	Escherichia	Escherichia coli	Escherichia coli plasmid pHZ011, complete sequence	MN476097.1	0.0302852
			Pseudomonadota	Gammaproteobacteria	Enterobacterales	Enterobacteriaceae	Salmonella	Salmonella sp.	Salmonella sp. strain OYZ4 plasmid pOYZ4, complete sequence	MN539018.1	0.0140996
			Pseudomonadota	Gammaproteobacteria	Enterobacterales	Enterobacteriaceae	Escherichia	Escherichia coli	Escherichia coli strain LWY24 plasmid pLWY24, complete sequence	MT318677.1	0.0304804
			Pseudomonadota	Gammaproteobacteria	Enterobacterales	Enterobacteriaceae	Escherichia	Escherichia coli	Escherichia coli strain GZB8C59M plasmid p8C59-NDM,complete sequence	MT407547.1	0.0158335
			Pseudomonadota	Gammaproteobacteria	Enterobacterales	Enterobacteriaceae	Escherichia	Escherichia coli	Escherichia coli strain 799 plasmid pM-64-799	MT773676.1	0.011621
			Pseudomonadota	Gammaproteobacteria	Enterobacterales	Enterobacteriaceae	Escherichia	Escherichia coli	Escherichia coli strain 2647 plasmid pM-64-2647	MT773677.1	0.0117564
			Pseudomonadota	Gammaproteobacteria	Enterobacterales	Enterobacteriaceae	Escherichia	Escherichia coli	Escherichia coli strain 4467-1 plasmid pM-64-4467-1	MT773679.1	0.0205456
			Pseudomonadota	Gammaproteobacteria	Enterobacterales	Enterobacteriaceae	Escherichia	Escherichia coli	Escherichia coli strain 915_17_E1 plasmid pMCR_915_E1, complete sequence	MT929285.1	0.0147665
			Pseudomonadota	Gammaproteobacteria	Enterobacterales	Enterobacteriaceae	Escherichia	Escherichia coli	Escherichia coli strain 1085_17_C1 plasmid pMCR_1085_C1, complete sequence	MT929286.1	0.0148187
			Pseudomonadota	Gammaproteobacteria	Enterobacterales	Enterobacteriaceae	Salmonella	Salmonella enterica	Salmonella enterica strain AH18 plasmid pAH18, complete sequence	MW025959.1	0.0251607
			Pseudomonadota	Gammaproteobacteria	Enterobacterales	Enterobacteriaceae	Salmonella	Salmonella enterica	Salmonella enterica strain X1-88 plasmid pX1-88, complete sequence	MW025963.1	0.0237537
			Pseudomonadota	Gammaproteobacteria	Enterobacterales	Enterobacteriaceae	Salmonella	Salmonella enterica	Salmonella enterica subsp. enterica serovar Typhimurium strain 16062 plasmid p16062-cmlA, partial sequence	MW557327.1	0.0112201
			Pseudomonadota	Gammaproteobacteria	Enterobacterales	Enterobacteriaceae	Escherichia	Escherichia coli	Escherichia coli strain 2104-46 plasmid p2104-46_2017, complete sequence	MZ419555.1	0.0165552
			Pseudomonadota	Gammaproteobacteria	Enterobacterales	Enterobacteriaceae	Escherichia	Escherichia coli	Escherichia coli strain 09FS10 plasmid pEC_09FS10, complete sequence	ON960334.1	0.0151872
			Pseudomonadota	Gammaproteobacteria	Enterobacterales	Enterobacteriaceae	Escherichia	Escherichia coli	Escherichia coli strain 18FS1-1 plasmid pEC_18FS1-1, complete sequence	ON960336.1	0.0142518
			Pseudomonadota	Gammaproteobacteria	Enterobacterales	Enterobacteriaceae	Escherichia	Escherichia coli	Escherichia coli strain HLJ255 plasmid pEC_HLJ255, complete sequence	ON960344.1	0.0175349
			Pseudomonadota	Gammaproteobacteria	Enterobacterales	Enterobacteriaceae	Salmonella	Salmonella sp.	Salmonella sp. strain 13ESS0111 plasmid pSIn_13ESS0111, complete sequence	ON960350.1	0.0259767
			Pseudomonadota	Gammaproteobacteria	Enterobacterales	Enterobacteriaceae	Salmonella	Salmonella sp.	Salmonella sp. strain quan12 plasmid pSIn_quan12, complete sequence	ON960352.1	0.0273375
			Pseudomonadota	Gammaproteobacteria	Enterobacterales	Enterobacteriaceae	Salmonella	Salmonella enterica	Salmonella enterica subsp. enterica serovar Typhimurium strain LS002 plasmid pNDM5_LS002, complete sequence	OP290545.1	0.0266484
			Pseudomonadota	Gammaproteobacteria	Enterobacterales	Enterobacteriaceae	Salmonella	Salmonella enterica	Salmonella enterica subsp. enterica serovar Typhimurium strain AUSMDU00005182 genome assembly, plasmid: P01	OU015326.1	0.0129677
			Pseudomonadota	Gammaproteobacteria	Enterobacterales	Enterobacteriaceae	Salmonella	Salmonella enterica	Salmonella enterica subsp. enterica serovar Typhimurium strain AUSMDU00005124 genome assembly, plasmid: P01	OU015335.1	0.0139988
			Pseudomonadota	Gammaproteobacteria	Enterobacterales	Enterobacteriaceae	Salmonella	Salmonella enterica	Salmonella enterica subsp. enterica serovar Typhimurium strain AUSMDU00018340 genome assembly, plasmid: P01	OU015338.1	0.0204123
SE084	pE46_1	2	ND	ND	ND	ND	ND	ND	-	-	-
SE169 SE172	pQC08_2 pQC11_3		Pseudomonadota	Gammaproteobacteria	Enterobacterales	Yersiniaceae	Non-SMC Serratia	Serratia liquefaciens	Serratia liquefaciens strain FDAARGOS_1081 plasmid unnamed, complete sequence	CP068149.1	0.0496454
DL664 DL665 DL666 DL668 DL685	pXQ pXQ pXQ pXQ pXQ	3	Pseudomonadota	Gammaproteobacteria	Pseudomonadales	Pseudomonadaceae	Pseudomonas	Pseudomonas aeruginosa	Pseudomonas aeruginosa isolate P33 plasmid pP33-4, complete sequence	CP065416.1	0.000981871
			Pseudomonadota	Gammaproteobacteria	Pseudomonadales	Pseudomonadaceae	Pseudomonas	Pseudomonas aeruginosa	Pseudomonas aeruginosa strain ZPPH33 plasmid p5, complete sequence	CP077976.1	0.00103256
			Pseudomonadota	Gammaproteobacteria	Pseudomonadales	Pseudomonadaceae	Pseudomonas	Pseudomonas aeruginosa	Pseudomonas aeruginosa strain ZPPH29 plasmid p3, complete sequence	CP077980.1	0.000880953
			Pseudomonadota	Gammaproteobacteria	Pseudomonadales	Pseudomonadaceae	Pseudomonas	Pseudomonas aeruginosa	Pseudomonas aeruginosa strain ZPPH14 plasmid p3, complete sequence	CP077983.1	0.000434439
			Pseudomonadota	Gammaproteobacteria	Pseudomonadales	Pseudomonadaceae	Pseudomonas	Pseudomonas aeruginosa	Pseudomonas aeruginosa strain ZPPH1 plasmid p5, complete sequence	CP077993.1	0.00105797
			Pseudomonadota	Gammaproteobacteria	Pseudomonadales	Pseudomonadaceae	Pseudomonas	Pseudomonas aeruginosa	Pseudomonas aeruginosa strain SRRSH1120 plasmid p2, complete sequence	CP078001.1	0.000434439
			Pseudomonadota	Gammaproteobacteria	Pseudomonadales	Pseudomonadaceae	Pseudomonas	Pseudomonas aeruginosa	Pseudomonas aeruginosa strain FAHZU31 plasmid p3, complete sequence	CP078011.1	0.000730741
			Pseudomonadota	Gammaproteobacteria	Enterobacterales	Enterobacteriaceae	Salmonella	Salmonella enterica	Salmonella enterica strain 628 plasmid p628-3, complete sequence	CP091552.1	0.00075568
			Pseudomonadota	Gammaproteobacteria	Enterobacterales	Enterobacteriaceae	Klebsiella	Klebsiella pneumoniae	Klebsiella pneumoniae strain HSKP8 plasmid pHSKP8-6, complete sequence	CP100093.1	0.000434439
			Pseudomonadota	Gammaproteobacteria	Enterobacterales	Enterobacteriaceae	Klebsiella	Klebsiella pneumoniae	Klebsiella pneumoniae strain HSKP1 plasmid pHSKP1-5, complete sequence	CP100119.1	0.000458924
			Pseudomonadota	Gammaproteobacteria	Enterobacterales	Enterobacteriaceae	Salmonella	Salmonella enterica	Salmonella enterica subsp. enterica serovar Montevideo strain R17.4849 plasmid pR17.4849_3.0k, complete sequence	CP100750.1	0.0255655
DL668 DL685	pXQ pXQ		Pseudomonadota	Gammaproteobacteria	Enterobacterales	Enterobacteriaceae	Klebsiella	Klebsiella pneumoniae	Klebsiella pneumoniae strain CR-hvKP132 plasmid unnamed3, complete sequence	CP119033.1	0.000361208
DL536 DL695	pSMC2 unnamed1	4	Pseudomonadota	Gammaproteobacteria	Enterobacterales	Enterobacteriaceae	Raoultella	Raoultella ornithinolytica	Raoultella ornithinolytica strain LL1 plasmid p1, complete sequence	CP061720.1	0.047688
SE105 SE221	pET_P3 pTE4	5	ND	ND	ND	ND	ND	ND	-	-	-
DL696	2	6	Pseudomonadota	Gammaproteobacteria	Vibrionales	Vibrionaceae	Photobacterium	Photobacterium damselae	Photobacterium damselae subsp. piscicida plasmid pP99-018 DNA, complete sequence	AB277723.1	0.0109136
			Pseudomonadota	Gammaproteobacteria	Vibrionales	Vibrionaceae	Photobacterium	Photobacterium damselae	Photobacterium damselae subsp. piscicida plasmid pP91278 DNA, complete sequence	AB277724.1	0.0124467
			Pseudomonadota	Gammaproteobacteria	Enterobacterales	Enterobacteriaceae	Klebsiella	Klebsiella pneumoniae	Klebsiella pneumoniae GSU10-3 plasmid pGSU10-3-1 DNA, complete genome	AP018672.1	0.0112643
			Pseudomonadota	Gammaproteobacteria	Enterobacterales	Enterobacteriaceae	Phytobacter	Phytobacter diazotrophicus	Phytobacter diazotrophicus TA9734 plasmid pTMTA97342 DNA, complete sequence	AP025336.1	0.0108702
			Pseudomonadota	Gammaproteobacteria	Alteromonadales	Shewanellaceae	Shewanella	Shewanella xiamenesis	Shewanella xiamenensis NUITM-VS2 plasmid pNUITM-VS2_2 DMA, complete sequence	AP026734.1	0.0157789
			Pseudomonadota	Gammaproteobacteria	Enterobacterales	Enterobacteriaceae	Escherichia	Escherichia coli	Escherichia coli EC20-4B-2 plasmid pEC20-4B-2-2 DNA, complete sequence	AP026939.1	0.0134036
			Pseudomonadota	Gammaproteobacteria	Enterobacterales	Enterobacteriaceae	Citrobacter	Citrobacter freundii	Citrobacter freundii CF20-4P-1 plasmid pCF20-4P-1-2 DNA, complete sequence	AP026942.1	0.0134036
			Pseudomonadota	Gammaproteobacteria	Enterobacterales	Yersiniaceae	Yersinia	Yersinia pestis	Yersinia pestis biovar Orientalis str. IP275 plasmid pIP1202, complete sequence	CP000603.1	0.0113086
			Pseudomonadota	Gammaproteobacteria	Vibrionales	Vibrionaceae	Vibrio	Vibrio cholerae	Vibrio cholerae strain ICDC-VC661 plasmid unnamed, complete sequence	CP012668.1	0.0113974
			Pseudomonadota	Gammaproteobacteria	Enterobacterales	Enterobacteriaceae	Escherichia	Escherichia coli	Escherichia coli strain CRE1540 plasmid p1540-2, complete sequence	CP019053.1	0.0130638
			Pseudomonadota	Gammaproteobacteria	Enterobacterales	Enterobacteriaceae	Klebsiella	Klebsiella pneumoniae	Klebsiella pneumoniae strain TVGHCRE225 plasmid unnamed2, complete sequence	CP023724.1	0.0112643
			Pseudomonadota	Gammaproteobacteria	Enterobacterales	Enterobacteriaceae	Klebsiella	Klebsiella pneumoniae	Klebsiella pneumoniae strain 16_GR_13 plasmid IncAC2, complete sequence	CP027038.1	0.0126819
			Pseudomonadota	Gammaproteobacteria	Enterobacterales	Enterobacteriaceae	Klebsiella	Klebsiella pneumoniae	Klebsiella pneumoniae strain 1_GR_13 plasmid IncAC2, complete sequence	CP027043.1	0.015347
			Pseudomonadota	Gammaproteobacteria	Enterobacterales	Enterobacteriaceae	Klebsiella	Klebsiella pneumoniae	Klebsiella pneumoniae strain 2_GR_12 plasmid IncAC2	CP027055.1	0.0129677
			Pseudomonadota	Gammaproteobacteria	Enterobacterales	Enterobacteriaceae	Salmonella	Salmonella enterica	Salmonella enterica subsp. enterica serovar Concord strain CFSAN018747 plasmid pGMI14-002_1, complete sequence	CP028197.1	0.0363341
			Pseudomonadota	Gammaproteobacteria	Enterobacterales	Hafniaceae	Edwardsiella	Edwardsiella ictaluri	Edwardsiella ictaluri strain MS-17-156 plasmid pEI-MS-17-156-1, complete sequence	CP028814.1	0.013112
			Pseudomonadota	Gammaproteobacteria	Enterobacterales	Enterobacteriaceae	Enterobacter	Enterobacter hormaechei	Enterobacter hormaechei strain 20710 plasmid p3-20710, complete sequence	CP030077.1	0.0109571
			Pseudomonadota	Gammaproteobacteria	Enterobacterales	Enterobacteriaceae	Escherichia	Escherichia coli	Escherichia coli strain AMSCJX02 plasmid pAMSC1, complete sequence	CP031106.1	0.0118471
			Pseudomonadota	Gammaproteobacteria	Enterobacterales	Morganellaceae	Providencia	Providencia huanxiensis	Providencia huaxiensis strain WCHPr000369 plasmid pIMP69_000369, complete sequence	CP031122.1	0.0144049
			Pseudomonadota	Gammaproteobacteria	Enterobacterales	Enterobacteriaceae	Escherichia	Escherichia coli	Escherichia coli O157:H7 strain NE1127 plasmid pNE1127-2, complete sequence	CP038322.1	0.0110444
			Pseudomonadota	Gammaproteobacteria	Enterobacterales	Enterobacteriaceae	Escherichia	Escherichia coli	Escherichia coli O157:H7 strain NE 1169-1 plasmid pNE1169-3, complete sequence	CP038326.1	0.0110444
			Pseudomonadota	Gammaproteobacteria	Vibrionales	Vibrionaceae	Vibrio	Vibrio cholerae	Vibrio cholerae strain VC1374 plasmid pVC1374, complete sequence	CP040171.1	0.00811798
			Pseudomonadota	Gammaproteobacteria	Vibrionales	Vibrionaceae	Vibrio	Vibrio alginolyticus	Vibrio alginolyticus strain 2014V-1011 plasmid unnamed2, complete sequence	CP046773.1	0.0112643
			Pseudomonadota	Gammaproteobacteria	Enterobacterales	Enterobacteriaceae	Citrobacter	Citrobacter freundii	Citrobacter freundii strain L75 plasmid pCf75, complete sequence	CP047308.1	0.0130638
			Pseudomonadota	Gammaproteobacteria	Enterobacterales	Morganellaceae	Proteus	Proteus vulgaris	Proteus vulgaris strain ZN3 plasmid pZN3-tetX-171kb, complete sequence	CP047345.1	0.0137488
			Pseudomonadota	Gammaproteobacteria	Enterobacterales	Morganellaceae	Proteus	Proteus terrae	Proteus terrae subsp. cibarius strain ZN2 plasmid pZN2-tetX-171kb, complete sequence	CP047350.1	0.0137488
			Pseudomonadota	Gammaproteobacteria	Enterobacterales	Morganellaceae	Proteus	Proteus mirabilis	Proteus mirabilis strain ZA25 plasmid pZA25-tetX-168kb, complete sequence	CP047353.1	0.0136991
			Pseudomonadota	Gammaproteobacteria	Enterobacterales	Enterobacteriaceae	Klebsiella	Klebsiella pneumoniae	Klebsiella pneumoniae strain C16KP0098 plasmid pC16KP0098-1, complete sequence	CP052444.1	0.0124467
			Pseudomonadota	Gammaproteobacteria	Enterobacterales	Enterobacteriaceae	Escherichia	Escherichia coli	Escherichia coli strain eco-241 plasmid unnamed, complete sequence	CP053663.1	0.0272504
			Pseudomonadota	Gammaproteobacteria	Enterobacterales	Enterobacteriaceae	Klebsiella	Klebsiella pneumoniae	Klebsiella pneumoniae strain kpn-241 plasmid unnamed1, complete sequence	CP053670.1	0.0122604
			Pseudomonadota	Gammaproteobacteria	Enterobacterales	Enterobacteriaceae	Klebsiella	Klebsiella pneumoniae	Klebsiella pneumoniae strain KCJ3K307 plasmid pKC148K, complete sequence	CP054399.1	0.0132573
			Pseudomonadota	Gammaproteobacteria	Enterobacterales	Enterobacteriaceae	Klebsiella	Klebsiella pneumoniae	Klebsiella pneumoniae strain KCJ3K292 plasmid pKC148K, complete sequence	CP054402.1	0.0132573
			Pseudomonadota	Gammaproteobacteria	Enterobacterales	Enterobacteriaceae	Klebsiella	Klebsiella pneumoniae	Klebsiella pneumoniae strain KCJ3K293 plasmid pKC148K, complete sequence	CP054405.1	0.0133547
			Pseudomonadota	Gammaproteobacteria	Enterobacterales	Enterobacteriaceae	Escherichia	Escherichia coli	Escherichia coli strain KCJ3K291 plasmid pKC148K, complete sequence	CP054408.1	0.0132573
			Pseudomonadota	Gammaproteobacteria	Enterobacterales	Enterobacteriaceae	Citrobacter	Citrobacter freundii	Citrobacter freundii strain ZY198 plasmid pZY-2, complete sequence	CP055249.1	0.0155619
			Pseudomonadota	Gammaproteobacteria	Enterobacterales	Enterobacteriaceae	Salmonella	Salmonella enterica	Salmonella enterica subsp. enterica serovar Typhimurium strain R17.1451 plasmid pR17.1451_p159k, complete sequence	CP063295.1	0.011621
			Pseudomonadota	Gammaproteobacteria	Enterobacterales	Enterobacteriaceae	Escherichia	Escherichia coli	Escherichia coli strain TCM3e1 plasmid unnamed2, complete sequence	CP066808.1	0.0127767
			Pseudomonadota	Gammaproteobacteria	Enterobacterales	Enterobacteriaceae	Enterobacter	Enterobacter cloacae	Enterobacter cloacae complex sp. strain ECL42 plasmid pIMP4-ECL42, complete sequence	CP082149.1	0.0157245
			Pseudomonadota	Gammaproteobacteria	Enterobacterales	Enterobacteriaceae	Salmonella	Salmonella enterica	Salmonella enterica subsp. arizonae strain S499 plasmid unnamed2, complete sequence	CP082956.1	0.0127293
			Pseudomonadota	Gammaproteobacteria	Enterobacterales	Enterobacteriaceae	Klebsiella	Klebsiella michiganensis	Klebsiella michiganensis strain YL6-1 plasmid p2, complete sequence	CP084417.1	0.0118471
			Pseudomonadota	Gammaproteobacteria	Enterobacterales	Enterobacteriaceae	Klebsiella	Klebsiella pneumoniae	Klebsiella pneumoniae strain KP53 plasmid P2-NDM-1, complete sequence	CP087671.1	0.0129677
			Pseudomonadota	Gammaproteobacteria	Enterobacterales	Enterobacteriaceae	Escherichia	Escherichia coli	Escherichia coli strain HUM3355 plasmid pHUM3355_A, complete sequence	CP093318.1	0.0125405
			Pseudomonadota	Gammaproteobacteria	Alteromonadales	Shewanellaceae	Shewanella	Shewanella sp.	Shewanella sp. JNE10-2 plasmid pJNE10-2-NDM, complete sequence	CP096164.1	0.0151342
			Pseudomonadota	Gammaproteobacteria	Alteromonadales	Shewanellaceae	Shewanella	Shewanella sp.	Shewanella sp. JNE2 plasmid pJNE2-NDM, complete sequence	CP096170.1	0.0132087
			Pseudomonadota	Gammaproteobacteria	Enterobacterales	Enterobacteriaceae	Klebsiella	Klebsiella pneumoniae	Klebsiella pneumoniae strain KP13BD29 plasmid pKP13BD29-1, complete sequence	CP098375.1	0.0276889
			Pseudomonadota	Gammaproteobacteria	Enterobacterales	Enterobacteriaceae	Salmonella	Salmonella enterica	Salmonella enterica subsp. enterica serovar Typhimurium strain R18.1932 plasmid pR18.1932_161k, complete sequence	CP100733.1	0.0132573
			Pseudomonadota	Gammaproteobacteria	Enterobacterales	Enterobacteriaceae	Salmonella	Salmonella enterica	Salmonella enterica subsp. enterica serovar Typhimurium strain R18.0292 plasmid pR18.0292_200k, complete sequence	CP100740.1	0.0128243
			Pseudomonadota	Gammaproteobacteria	Enterobacterales	Enterobacteriaceae	Escherichia	Escherichia coli	Escherichia coli strain ECO3183 plasmid pECO3183-1, complete sequence	CP104722.1	0.0127293
			Pseudomonadota	Gammaproteobacteria	Enterobacterales	Enterobacteriaceae	Citrobacter	Citrobacter sp.	Citrobacter sp. 21OH12SH02A-Citro plasmid p21OH12SH02A-1, complete sequence	CP114802.1	0.0143027
			Pseudomonadota	Gammaproteobacteria	Aeromonadales	Aeromonadaceae	Aeromonas	Aeromonas hydrophila	Aeromonas hydrophila strain K533 plasmid pK533-TEM, complete sequence	CP118945.1	0.0130638
			Pseudomonadota	Gammaproteobacteria	Enterobacterales	Enterobacteriaceae	Klebsiella	Klebsiella aerogenes	Enterobacter aerogenes EA1509E plasmid pEA1509_A, complete sequence	FO203354.1	0.00997914
			Pseudomonadota	Gammaproteobacteria	Enterobacterales	Enterobacteriaceae	Klebsiella	Klebsiella pneumoniae	Klebsiella pneumoniae plasmid pR55, complete sequence	JQ010984.1	0.0116661
			Pseudomonadota	Gammaproteobacteria	Vibrionales	Vibrionaceae	Vibrio	Vibrio cholerae	Vibrio cholerae O1 strain ICDC-1307 plasmid pVC1307, complete sequence	KJ817377.1	0.0130157
			Pseudomonadota	Gammaproteobacteria	Vibrionales	Vibrionaceae	Vibrio	Vibrio cholerae	Vibrio cholerae strain ICDC-1447 plasmid pVC1447, complete sequence	KM083064.1	0.00964976
			NA	NA	NA	NA	NA	NA	Uncultured bacterium plasmid pKAZ3, complete sequence	KR827392.1	0.0126819
			Pseudomonadota	Gammaproteobacteria	Enterobacterales	Enterobacteriaceae	Escherichia	Escherichia coli	Escherichia coli strain Y5 plasmid pECY53, complete sequence	KT997783.1	0.0126347
			Pseudomonadota	Gammaproteobacteria	Enterobacterales	Enterobacteriaceae	Enterobacter	Enterobacter cloacae	Enterobacter cloacae strain 20130723 plasmid R222, complete sequence	KX869741.1	0.0119383
			Pseudomonadota	Gammaproteobacteria	Vibrionales	Vibrionaceae	Vibrio	Vibrio cholerae	Vibrio cholerae O139 strain ICDC-211 plasmid pVC211, complete sequence	KY399978.1	0.0127767
			Pseudomonadota	Gammaproteobacteria	Enterobacterales	Enterobacteriaceae	Escherichia	Escherichia coli	Escherichia coli strain Ec158 plasmid pEc158, complete sequence	KY887596.1	0.00748619
			Pseudomonadota	Gammaproteobacteria	Vibrionales	Vibrionaceae	Photobacterium	Photobacterium damselae	Photobacterium damselae subsp. piscicida plasmid pP0855 DNA, complete sequence	LC225353.1	0.0109571
			Pseudomonadota	Gammaproteobacteria	Enterobacterales	Enterobacteriaceae	Klebsiella	Klebsiella aerogenes	Klebsiella aerogenes NUITM-VK5 plasmid pNUITM-VK5_mdr DNA, complete sequence	LC633285.1	0.0243695
			NA	NA	NA	NA	NA	NA	Uncultured bacterium plasmid pMNBL073 DNA, complete sequence	LC663722.1	0.0113974
			Pseudomonadota	Gammaproteobacteria	Enterobacterales	Enterobacteriaceae	Escherichia	Escherichia coli	Escherichia coli strain 83 genome assembly, plasmid: RCS1TR83_p	LT985220.1	0.0113974
			Pseudomonadota	Gammaproteobacteria	Enterobacterales	Enterobacteriaceae	Escherichia	Escherichia coli	Escherichia coli strain 513 genome assembly, plasmid: RCS30_p	LT985224.1	0.0103986
			Pseudomonadota	Gammaproteobacteria	Enterobacterales	Enterobacteriaceae	Escherichia	Escherichia coli	Escherichia coli strain 722 genome assembly, plasmid: RCS41_p	LT985243.1	0.0118017
			Pseudomonadota	Gammaproteobacteria	Enterobacterales	Enterobacteriaceae	Escherichia	Escherichia coli	Escherichia coli strain 660 genome assembly, plasmid: RCS48TR660_p	LT985253.1	0.0113529
			Pseudomonadota	Gammaproteobacteria	Enterobacterales	Enterobacteriaceae	Escherichia	Escherichia coli	Escherichia coli strain 726 genome assembly, plasmid: RCS54TR726_p	LT985258.1	0.0114419
			Pseudomonadota	Gammaproteobacteria	Enterobacterales	Enterobacteriaceae	Escherichia	Escherichia coli	Escherichia coli strain 724 genome assembly, plasmid: RCS53TR724_p	LT985260.1	0.0113974
			Pseudomonadota	Gammaproteobacteria	Enterobacterales	Enterobacteriaceae	Citrobacter	Citrobacter freundii	Citrobacter freundii strain P10159 plasmid pP10159-5, complete sequence	MF072965.1	0.0234513
			Pseudomonadota	Gammaproteobacteria	Enterobacterales	Enterobacteriaceae	Enterobacter	Enterobacter hormaechei	Enterobacter hormaechei strain 24845 plasmid p24845-Ct2, complete sequence	MF344572.1	0.0241368
			Pseudomonadota	Gammaproteobacteria	Enterobacterales	Enterobacteriaceae	Enterobacter	Enterobacter hormaechei	Enterobacter hormaechei strain T5282 plasmid pT5282-Ct2, complete sequence	MF344574.1	0.0214999
			Pseudomonadota	Gammaproteobacteria	Vibrionales	Vibrionaceae	Vibrio	Vibrio alginolyticus	Vibrio alginolyticus strain Vb0506 plasmid pVb0506, complete sequence	MF497432.1	0.0112643
			Pseudomonadota	Gammaproteobacteria	Enterobacterales	Enterobacteriaceae	Klebsiella	Klebsiella aerogenes	Klebsiella aerogenes strain EA409 plasmid pEA409TEM24, complete sequence	MG764534.2	0.0103562
			Pseudomonadota	Gammaproteobacteria	Enterobacterales	Enterobacteriaceae	Escherichia	Escherichia coli	Escherichia coli strain TAEC1 plasmid pNDM-TAEC1, complete sequence	MH001166.1	0.0133059
			Pseudomonadota	Gammaproteobacteria	Enterobacterales	Enterobacteriaceae	Escherichia	Escherichia coli	Escherichia coli strain 2248 plasmid pNDM-2248, complete sequence	MH844629.1	0.0112643
			Pseudomonadota	Gammaproteobacteria	Enterobacterales	Enterobacteriaceae	Citrobacter	Citrobacter freundii	Citrobacter freundii strain 2262 plasmid pNDM-2262, complete sequence	MH892479.1	0.012872
			Pseudomonadota	Gammaproteobacteria	Enterobacterales	Enterobacteriaceae	Escherichia	Escherichia coli	Escherichia coli strain Ec20-Lar plasmid pC-Ec20-KPC, complete sequence	MK388209.1	0.0174761
			Pseudomonadota	Gammaproteobacteria	Enterobacterales	Enterobacteriaceae	Escherichia	Escherichia coli	Escherichia coli strain Ec-2Lar plasmid pC-Ec2-KPC, complete sequence	MK439959.1	0.0228571
			Pseudomonadota	Gammaproteobacteria	Enterobacterales	Enterobacteriaceae	Escherichia	Escherichia coli	Escherichia coli strain 13ZX28 plasmid p13ZX28-272, complete sequence	MN101850.1	0.0206126
			Pseudomonadota	Gammaproteobacteria	Enterobacterales	Enterobacteriaceae	Escherichia	Escherichia coli	Escherichia coli strain 13ZX36 plasmid p13ZX36-200, complete sequence	MN101853.1	0.0129198
			Pseudomonadota	Gammaproteobacteria	Enterobacterales	Morganellaceae	Proteus	Proteus vulgaris	Proteus vulgaris strain PV835 plasmid pPV835TEM24, complete sequence	MN148427.1	0.0113974
			Pseudomonadota	Gammaproteobacteria	Enterobacterales	Enterobacteriaceae	Klebsiella	Klebsiella pneumoniae	Klebsiella pneumoniae strain KP-14-6 plasmid pKP-14-6-NDM-1, complete sequence	MN175387.1	0.0129677
			Pseudomonadota	Gammaproteobacteria	Enterobacterales	Enterobacteriaceae	Klebsiella	Klebsiella pneumoniae	Klebsiella pneumoniae strain A2293 plasmid pA2293-Ct2, complete sequence	MN310378.1	0.0130157
			Pseudomonadota	Gammaproteobacteria	Enterobacterales	Enterobacteriaceae	Salmonella	Salmonella enterica	Salmonella enterica subsp. enterica serovar Typhimurium strain 16E067 plasmid p16E067, complete sequence	MN647787.1	0.015508
			Pseudomonadota	Gammaproteobacteria	Enterobacterales	Enterobacteriaceae	Escherichia	Escherichia coli	Escherichia coli strain 2016061604 plasmid p6061604-KPC, complete sequence	MN823987.1	0.0185579
			Pseudomonadota	Gammaproteobacteria	Vibrionales	Vibrionaceae	Vibrio	Vibrio cholerae	Vibrio cholerae strain YA00120881 plasmid pYA00120881, complete sequence	MT151380.1	0.0115761
			Pseudomonadota	Gammaproteobacteria	Enterobacterales	Enterobacteriaceae	Escherichia	Escherichia coli	Escherichia coli plasmid pEC9-2, complete sequence	MT559992.1	0.015998
			Pseudomonadota	Gammaproteobacteria	Enterobacterales	Enterobacteriaceae	Klebsiella	Klebsiella pneumoniae	Klebsiella pneumoniae 3863 plasmid pKpn3863, complete sequence	MZ465528.1	0.0130638
			Pseudomonadota	Gammaproteobacteria	Enterobacterales	Enterobacteriaceae	Escherichia	Escherichia coli	Escherichia coli 5806 plasmid pEc5706, complete sequence	MZ465529.1	0.0136002
			Pseudomonadota	Gammaproteobacteria	Enterobacterales	Enterobacteriaceae	Escherichia	Escherichia coli	Escherichia coli strain EC-13-22 plasmid pEC-13-22-NDM-1, complete sequence	MZ836796.1	0.0146108
			Pseudomonadota	Gammaproteobacteria	Enterobacterales	Enterobacteriaceae	Enterobacter	Enterobacter hormaechei	Enterobacter hormaechei strain ECL-14-60 plasmid pECL-14-60-NDM-1-IncAC, complete sequence	MZ836805.1	0.0129198
			Pseudomonadota	Gammaproteobacteria	Enterobacterales	Enterobacteriaceae	Klebsiella	Klebsiella pneumoniae	Klebsiella pneumoniae strain KP-16-57 plasmid pKP-16-57-NDM-1, complete sequence	MZ836809.1	0.0117112
			Pseudomonadota	Gammaproteobacteria	Enterobacterales	Enterobacteriaceae	Klebsiella	Klebsiella pneumoniae	Klebsiella pneumoniae strain KP53 plasmid P2-NDM-1, complete sequence	OL348378.1	0.0129677
			Pseudomonadota	Gammaproteobacteria	Enterobacterales	Enterobacteriaceae	Escherichia	Escherichia coli	Escherichia coli strain J53 plasmid pC1-MCR-NDM, complete sequence	OL348380.1	0.0200167
			Pseudomonadota	Gammaproteobacteria	Enterobacterales	Enterobacteriaceae	Klebsiella	Klebsiella pneumoniae	Klebsiella pneumoniae strain KP22 plasmid pKP22, complete sequence	OL804390.1	0.0278663
			Pseudomonadota	Gammaproteobacteria	Enterobacterales	Enterobacteriaceae	Klebsiella	Klebsiella pneumoniae	Klebsiella pneumoniae strain M21014 plasmid p21014_170Kb, complete sequence	ON925022.1	0.0158335
			Pseudomonadota	Gammaproteobacteria	Vibrionales	Vibrionaceae	Vibrio	Vibrio cholerae	Vibrio cholerae strain CNRVC190243 genome assembly, plasmid: 3	OW443149.1	0.0129198
SE176	pQC15		Pseudomonadota	Gammaproteobacteria	Enterobacterales	Enterobacteriaceae	Escherichia	Escherichia coli	Escherichia coli plasmid pM216_AC2 DNA, complete genome, isolate: M216	AP018145.1	0.0237537
			Pseudomonadota	Gammaproteobacteria	Enterobacterales	Enterobacteriaceae	Klebsiella	Klebsiella pneumoniae	Klebsiella pneumoniae plasmid pWP4-S18-CRE-04_2 DNA, complete genome, strain: WP4-S18-CRE-04	AP022080.1	0.0148187
			Pseudomonadota	Gammaproteobacteria	Enterobacterales	Enterobacteriaceae	Citrobacter	Citrobacter freundii	Citrobacter freundii STW0522-01 plasmid pSTW0522-01-1 DNA, complete sequence	AP022381.1	0.0214305
			Pseudomonadota	Gammaproteobacteria	Enterobacterales	Enterobacteriaceae	Citrobacter	Citrobacter freundii	Citrobacter freundii STW0522-19 plasmid pSTW0522-19-1 DNA, complete sequence	AP022385.1	0.0214305
			Pseudomonadota	Gammaproteobacteria	Enterobacterales	Enterobacteriaceae	Citrobacter	Citrobacter portucalensis	Citrobacter portucalensis STW0522-27 plasmid pSTW0522-27-1 DNA, complete sequence	AP022395.1	0.0267335
			Pseudomonadota	Gammaproteobacteria	Enterobacterales	Enterobacteriaceae	Citrobacter	Citrobacter portucalensis	Citrobacter portucalensis STW0522-30 plasmid pSTW0522-30-1 DNA, complete sequence	AP022400.1	0.026819
			Pseudomonadota	Gammaproteobacteria	Enterobacterales	Enterobacteriaceae	Citrobacter	Citrobacter portucalensis	Citrobacter portucalensis STN0717-36 plasmid pSTN0717-36-1 DNA, complete sequence	AP022495.1	0.0266484
			Pseudomonadota	Gammaproteobacteria	Enterobacterales	Enterobacteriaceae	Citrobacter	Citrobacter portucalensis	Citrobacter portucalensis STN0717-72 plasmid pSTN0717-72-1 DNA, complete sequence	AP022514.1	0.0269907
			Pseudomonadota	Gammaproteobacteria	Enterobacterales	Enterobacteriaceae	Enterobacter	Enterobacter cloacae	Enterobacter cloacae 0102-4P-1 plasmid pEC0102-4P-1 DNA, complete genome	AP024844.2	0.0232268
			Pseudomonadota	Gammaproteobacteria	Enterobacterales	Enterobacteriaceae	Salmonella	Salmonella enterica	Salmonella enterica subsp. enterica serovar Typhimurium var. 5- str. CFSAN001921 plasmid unnamed, complete sequence	CP006050.1	0.0325113
			Pseudomonadota	Gammaproteobacteria	Enterobacterales	Enterobacteriaceae	Klebsiella	Klebsiella pneumoniae	Klebsiella pneumoniae strain CAV1344 plasmid pKPC_CAV1344, complete sequence	CP011622.1	0.0245258
			Pseudomonadota	Gammaproteobacteria	Enterobacterales	Enterobacteriaceae	Escherichia	Escherichia coli	Escherichia coli strain N15-01078 plasmid pNDM15-1078, complete sequence	CP012902.1	0.0227107
			Pseudomonadota	Gammaproteobacteria	Enterobacterales	Enterobacteriaceae	Klebsiella	Klebsiella pneumoniae	Klebsiella pneumoniae strain CAV1193 plasmid pCAV1193-166, complete sequence	CP013324.1	0.0228571
			Pseudomonadota	Gammaproteobacteria	Aeromonadales	Aeromonadaceae	Aeromonas	Aeromonas veronii	Aeromonas veronii strain AVNIH1 plasmid pASP-a58, complete sequence	CP014775.1	0.0149759
			Pseudomonadota	Gammaproteobacteria	Enterobacterales	Enterobacteriaceae	Escherichia	Escherichia coli	Escherichia coli strain Ecol_732 plasmid pEC732_IMP14, complete sequence	CP015139.1	0.0234513
			Pseudomonadota	Gammaproteobacteria	Enterobacterales	Enterobacteriaceae	Salmonella	Salmonella enterica	Salmonella enterica subsp. enterica serovar Typhimurium str. CDC 2010K-1587 strain USDA-ARS-USMARC-1908 plasmid pSTY1-2010K-1587, complete sequence	CP016864.1	0.0271635
			Pseudomonadota	Gammaproteobacteria	Enterobacterales	Morganellaceae	Providencia	Providencia stuartii	Providencia stuartii strain BE2467 plasmid pPS1, complete sequence	CP017055.1	0.0297077
			Pseudomonadota	Gammaproteobacteria	Enterobacterales	Enterobacteriaceae	Salmonella	Salmonella enterica	Salmonella enterica subsp. enterica serovar Montevideo str. CDC 2010K-0257 plasmid pSMO-2010K-0257, complete sequence	CP020913.1	0.0179508
			Pseudomonadota	Gammaproteobacteria	Enterobacterales	Morganellaceae	Proteus	Proteus mirabilis	Proteus mirabilis strain AR_0156 plasmid unitig_1, complete sequence	CP021853.1	0.0169536
			Pseudomonadota	Gammaproteobacteria	Enterobacterales	Enterobacteriaceae	Escherichia	Escherichia coli	Escherichia coli strain EC17GD31 plasmid pGD31-NDM, complete sequence	CP031297.1	0.0258115
			Pseudomonadota	Gammaproteobacteria	Enterobacterales	Enterobacteriaceae	Salmonella	Salmonella enterica	Salmonella enterica subsp. enterica serovar Heidelberg strain 5 plasmid p3, complete sequence	CP031362.1	0.0317837
			Pseudomonadota	Gammaproteobacteria	Enterobacterales	Enterobacteriaceae	Enterobacter	Enterobacter hormaechei	Enterobacter hormaechei strain 2013_1a plasmid pIncAC2-1301491, complete sequence	CP031570.1	0.0217093
			Pseudomonadota	Gammaproteobacteria	Enterobacterales	Enterobacteriaceae	Enterobacter	Enterobacter hormaechei	Enterobacter hormaechei strain N1 plasmid pIncAC2-1502262, complete sequence	CP031573.1	0.0198862
			Pseudomonadota	Gammaproteobacteria	Enterobacterales	Enterobacteriaceae	Enterobacter	Enterobacter hormaechei	Enterobacter hormaechei strain A1 plasmid pIncAC2-1502264, complete sequence	CP031576.1	0.0215695
			Pseudomonadota	Gammaproteobacteria	Enterobacterales	Enterobacteriaceae	Klebsiella	Klebsiella pneumoniae	Klebsiella pneumoniae strain N4b plasmid pIncAC2-1502320, complete sequence	CP031584.1	0.0199514
			Pseudomonadota	Gammaproteobacteria	Enterobacterales	Enterobacteriaceae	Escherichia	Escherichia coli	Escherichia coli strain N3 plasmid pIncAC2-1502318, complete sequence	CP031610.1	0.0216393
			Pseudomonadota	Gammaproteobacteria	Enterobacterales	Enterobacteriaceae	Klebsiella	Klebsiella pneumoniae	Klebsiella pneumoniae strain AR_0076 plasmid unnamed1, complete sequence	CP032168.1	0.0214305
			Pseudomonadota	Gammaproteobacteria	Enterobacterales	Enterobacteriaceae	Klebsiella	Klebsiella pneumoniae	Klebsiella pneumoniae strain Kp202 plasmid pKp202_1, complete sequence	CP041083.1	0.0163866
			Pseudomonadota	Gammaproteobacteria	Enterobacterales	Morganellaceae	Providencia	Providencia stuartii	Providencia stuartii strain FDAARGOS_645 plasmid unnamed1, complete sequence	CP044075.1	0.0160531
			Pseudomonadota	Gammaproteobacteria	Enterobacterales	Enterobacteriaceae	Enterobacter	Enterobacter hormaechei	Enterobacter hormaechei strain EGYMCRVIM plasmid pMS-37b, complete sequence	CP053192.1	0.025484
			Pseudomonadota	Gammaproteobacteria	Enterobacterales	Enterobacteriaceae	Klebsiella	Klebsiella michiganensis	Klebsiella michiganensis strain BD-50-Km plasmid pBD-50-Km_VIM-1, complete sequence	CP061931.1	0.0205456
			Pseudomonadota	Gammaproteobacteria	Enterobacterales	Enterobacteriaceae	Klebsiella	Klebsiella pneumoniae	Klebsiella pneumoniae strain 130002 plasmid p1_130002, complete sequence	CP064854.1	0.0265635
			Pseudomonadota	Gammaproteobacteria	Enterobacterales	Enterobacteriaceae	Salmonella	Salmonella enterica	Salmonella enterica subsp. enterica serovar Newport strain CFSAN024415 plasmid pCFSAN024415, complete sequence	CP074336.1	0.0297077
			Pseudomonadota	Gammaproteobacteria	Enterobacterales	Enterobacteriaceae	Klebsiella	Klebsiella pneumoniae	Klebsiella pneumoniae subsp. pneumoniae strain WRC17_CMC307PC plasmid pCMC307P_P2, complete sequence	CP079626.1	0.0238299
			Pseudomonadota	Gammaproteobacteria	Enterobacterales	Enterobacteriaceae	Salmonella	Salmonella enterica	Salmonella enterica subsp. enterica serovar Heidelberg strain 369.05 plasmid pSH-369.05, complete sequence	CP080423.1	0.0385787
			Pseudomonadota	Gammaproteobacteria	Enterobacterales	Enterobacteriaceae	Salmonella	Salmonella enterica	Salmonella enterica subsp. enterica serovar Heidelberg strain 366.65 plasmid pSH-366.65, complete sequence	CP080424.1	0.0385787
			Pseudomonadota	Gammaproteobacteria	Enterobacterales	Enterobacteriaceae	Salmonella	Salmonella enterica	Salmonella enterica subsp. enterica serovar Heidelberg strain 363.78 plasmid pSH-363.78, complete sequence	CP080425.1	0.0383209
			Pseudomonadota	Gammaproteobacteria	Enterobacterales	Enterobacteriaceae	Salmonella	Salmonella enterica	Salmonella enterica subsp. enterica serovar Heidelberg strain 353.62 plasmid pSH-353.62, complete sequence	CP080428.1	0.0385787
			Pseudomonadota	Gammaproteobacteria	Enterobacterales	Enterobacteriaceae	Raoultella	Raoultella planticola	Raoultella planticola strain SCLZS62 plasmid p5_SCLZS62, complete sequence	CP082173.1	0.0244475
			Pseudomonadota	Gammaproteobacteria	Enterobacterales	Enterobacteriaceae	Salmonella	Salmonella enterica	Salmonella enterica subsp. enterica serovar Typhimurium strain FSIS1606077 plasmid pF18S004-1	CP082516.1	0.0531179
			Pseudomonadota	Gammaproteobacteria	Enterobacterales	Enterobacteriaceae	Salmonella	Salmonella enterica	Salmonella enterica subsp. enterica serovar Typhimurium strain CVM N18S1634 plasmid pN18S1634-2, complete sequence	CP082551.1	0.0276889
			Pseudomonadota	Gammaproteobacteria	Enterobacterales	Enterobacteriaceae	Klebsiella	Klebsiella pneumoniae	Klebsiella pneumoniae strain 7008.20 plasmid p1-7008.20, complete sequence	CP082989.1	0.00952763
			Pseudomonadota	Gammaproteobacteria	Enterobacterales	Enterobacteriaceae	Klebsiella	Klebsiella pneumoniae	Klebsiella pneumoniae strain AE-2247421-T20-ESBL plasmid p2247421-T20-ESBL_1, complete sequence	CP086417.1	0.0160531
			Pseudomonadota	Gammaproteobacteria	Enterobacterales	Enterobacteriaceae	Klebsiella	Klebsiella pneumoniae	Klebsiella pneumoniae strain AE-2247421-T20-MAC plasmid p2247421-T20-MAC_1, complete sequence	CP086424.1	0.017653
			Pseudomonadota	Gammaproteobacteria	Enterobacterales	Enterobacteriaceae	Klebsiella	Klebsiella pneumoniae	Klebsiella pneumoniae strain AE-2247421-T5-ESBL plasmid p2247421-T5-ESBL_1, complete sequence	CP086432.1	0.0160531
			Pseudomonadota	Gammaproteobacteria	Enterobacterales	Enterobacteriaceae	Klebsiella	Klebsiella pneumoniae	Klebsiella pneumoniae strain AE-2247421-T5-MAC plasmid p2247421-T5-MAC_1, complete sequence	CP086440.1	0.017653
			Pseudomonadota	Gammaproteobacteria	Enterobacterales	Enterobacteriaceae	Klebsiella	Klebsiella pneumoniae	Klebsiella pneumoniae strain AE-2247421-T0 plasmid p2247421-T0_1, complete sequence	CP086448.1	0.0195632
			Pseudomonadota	Gammaproteobacteria	Enterobacterales	Enterobacteriaceae	Klebsiella	Klebsiella pneumoniae	Klebsiella pneumoniae strain bo743 plasmid p363Kb, complete sequence	CP095781.1	0.0392331
			Pseudomonadota	Gammaproteobacteria	Enterobacterales	Morganellaceae	Proteus	Proteus mirabilis	Proteus mirabilis strain FZP3105 plasmid pNDM_FZP3105, complete sequence	CP098445.1	0.0258115
			Pseudomonadota	Gammaproteobacteria	Enterobacterales	Enterobacteriaceae	Klebsiella	Klebsiella pneumoniae	Klebsiella pneumoniae strain 5531 plasmid pMB9306_2, complete sequence	CP103514.1	0.00997914
			Pseudomonadota	Gammaproteobacteria	Enterobacterales	Enterobacteriaceae	Klebsiella	Klebsiella pneumoniae	Klebsiella pneumoniae strain BSIKPN-11 plasmid unnamed3, complete sequence	CP106909.1	0.0136002
			Pseudomonadota	Gammaproteobacteria	Enterobacterales	Enterobacteriaceae	Klebsiella	Klebsiella pneumoniae	Klebsiella pneumoniae strain BSIKPN-9 plasmid unnamed2, complete sequence	CP106914.1	0.0137488
			Pseudomonadota	Gammaproteobacteria	Enterobacterales	Enterobacteriaceae	Klebsiella	Klebsiella oxytoca	Klebsiella oxytoca strain 2022CK-00498 plasmid unnamed1, complete sequence	CP114306.1	0.0171265
			Pseudomonadota	Gammaproteobacteria	Aeromonadales	Aeromonadaceae	Aeromonas	Aeromonas hydrophila	Aeromonas hydrophila plasmid pR148, complete sequence	JX141473.1	0.0233014
			Pseudomonadota	Gammaproteobacteria	Enterobacterales	Enterobacteriaceae	Klebsiella	Klebsiella pneumoniae	Klebsiella pneumoniae strain CRE114 plasmid pIMP-PH114, complete sequence	KF250428.1	0.0164989
			Pseudomonadota	Gammaproteobacteria	Enterobacterales	Enterobacteriaceae	Klebsiella	Klebsiella pneumoniae	Klebsiella pneumoniae plasmid pRMH760, complete sequence	KF976462.2	0.023602
			NA	NA	NA	NA	NA	NA	Uncultured bacterium plasmid pKAZ4, complete sequence	KR827393.1	0.0241368
			Pseudomonadota	Gammaproteobacteria	Enterobacterales	Enterobacteriaceae	Escherichia	Escherichia coli	Escherichia coli strain VA292 plasmid pDGO100, complete sequence	KU997026.1	0.0279555
			Pseudomonadota	Gammaproteobacteria	Enterobacterales	Enterobacteriaceae	Escherichia	Escherichia coli	Escherichia coli strain K-12 plasmid R16a, complete sequence	KX156773.1	0.0249208
			Pseudomonadota	Gammaproteobacteria	Enterobacterales	Enterobacteriaceae	Escherichia	Escherichia coli	Escherichia coli strain Ec9 plasmid pEc9, complete sequence	KY887590.1	0.0206126
			Pseudomonadota	Gammaproteobacteria	Enterobacterales	Enterobacteriaceae	Escherichia	Escherichia coli	Escherichia coli strain Ec19 plasmid pEc19, complete sequence	KY887591.1	0.0165552
			Pseudomonadota	Gammaproteobacteria	Enterobacterales	Enterobacteriaceae	Citrobacter	Citrobacter freundii	Citrobacter freundii strain Cf52 plasmid pCf52, complete sequence	KY887592.1	0.0134525
			Pseudomonadota	Gammaproteobacteria	Enterobacterales	Enterobacteriaceae	Citrobacter	Citrobacter freundii	Citrobacter freundii strain Cf53 plasmid pCf53, complete sequence	KY887593.1	0.0124935
			Pseudomonadota	Gammaproteobacteria	Enterobacterales	Enterobacteriaceae	Escherichia	Escherichia coli	Escherichia coli strain Ec78 plasmid pEc78, complete sequence	KY887595.1	0.0256472
			Pseudomonadota	Gammaproteobacteria	Enterobacterales	Enterobacteriaceae	Klebsiella	Klebsiella pneumoniae	Klebsiella pneumoniae plasmid pHM881QN DNA, complete sequence, strain: Y881	LC055503.1	0.0122141
			Pseudomonadota	Gammaproteobacteria	Enterobacterales	Enterobacteriaceae	Escherichia	Escherichia coli	Escherichia coli plasmid pV266-a DNA, contig: V266-a_scaffold_2, strain: V266	LC056473.1	0.0427316
			Pseudomonadota	Gammaproteobacteria	Enterobacterales	Enterobacteriaceae	Klebsiella	Klebsiella pneumoniae	Klebsiella pneumoniae MyNCGM076 plasmid pMyNCGM076, complete sequence	LC536681.1	0.0150285
			Pseudomonadota	Gammaproteobacteria	Enterobacterales	Enterobacteriaceae	Klebsiella	Klebsiella pneumoniae	Klebsiella pneumoniae MyNCGM079 plasmid pMyNCGM079, complete sequence	LC536682.1	0.0150285
			Pseudomonadota	Gammaproteobacteria	Enterobacterales	Enterobacteriaceae	Escherichia	Escherichia coli	Escherichia coli MyJU780 plasmid pMyJU780 DNA, complete sequence	LC744438.1	0.0218499
			Pseudomonadota	Gammaproteobacteria	Enterobacterales	Enterobacteriaceae	Escherichia	Escherichia coli	Escherichia coli MyNCGM12_1 plasmid pMyNCGM12_1 DNA, complete sequence	LC744445.1	0.0267335
			Pseudomonadota	Gammaproteobacteria	Enterobacterales	Enterobacteriaceae	Escherichia	Escherichia coli	Escherichia coli MyNCGM535 plasmid pMyNCGM535 DNA, complete sequence	LC744494.1	0.0265635
			Pseudomonadota	Gammaproteobacteria	Enterobacterales	Enterobacteriaceae	Escherichia	Escherichia coli	Escherichia coli MyNCGM603 plasmid pMyNCGM603 DNA, complete sequence	LC744502.1	0.0246043
			Pseudomonadota	Gammaproteobacteria	Enterobacterales	Enterobacteriaceae	Escherichia	Escherichia coli	Escherichia coli MyNCGM74 plasmid pMyNCGM74 DNA, complete sequence	LC744514.1	0.0263945
			Pseudomonadota	Gammaproteobacteria	Enterobacterales	Enterobacteriaceae	Klebsiella	Klebsiella pneumoniae	Klebsiella pneumoniae isolate 8329a5f4-b38d-11e9-8998-68b599768938 genome assembly, plasmid: p13ARS_GMH0099	LR697099.1	0.0208822
			Pseudomonadota	Gammaproteobacteria	Enterobacterales	Enterobacteriaceae	Klebsiella	Klebsiella pneumoniae	Klebsiella pneumoniae isolate 833f714a-b38d-11e9-8998-68b599768938 genome assembly, plasmid: p13ARS_VSM0593-1	LR697125.1	0.0134036
			Pseudomonadota	Gammaproteobacteria	Enterobacterales	Enterobacteriaceae	Citrobacter	Citrobacter werkmanii	Citrobacter werkmanii isolate BB1472 genome assembly, plasmid: pCW-NDM-1_	LR822055.1	0.022205
			Pseudomonadota	Gammaproteobacteria	Enterobacterales	Enterobacteriaceae	Citrobacter	Citrobacter werkmanii	Citrobacter werkmanii isolate BB1459 genome assembly, plasmid: pCW-CTX-M-15B_	LR822057.1	0.0394988
			Pseudomonadota	Gammaproteobacteria	Enterobacterales	Enterobacteriaceae	Klebsiella	Klebsiella pneumoniae	Klebsiella pneumoniae isolate BB1465 genome assembly, plasmid: pKP-CTX-M-15_	LR822059.1	0.04288
			Pseudomonadota	Gammaproteobacteria	Vibrionales	Vibrionaceae	Vibrio	Vibrio alginolyticus	Vibrio alginolyticus strain Vb1394 plasmid pC1394, complete sequence	MH457126.1	0.0233762
			Pseudomonadota	Gammaproteobacteria	Enterobacterales	Enterobacteriaceae	Citrobacter	Citrobacter freundii	Citrobacter freundii strain JY-17 plasmid pCFJY-17, complete sequence	MH763829.1	0.0134525
			Pseudomonadota	Gammaproteobacteria	Enterobacterales	Enterobacteriaceae	Salmonella	Salmonella enterica	Salmonella enterica subsp. enterica serovar London strain SAL-19-0623 plasmid pSAL-19-0623_NDM, complete sequence	MN604267.1	0.0340249
			Pseudomonadota	Gammaproteobacteria	Enterobacterales	Enterobacteriaceae	Escherichia	Escherichia coli	Escherichia coli strain J53 plasmid pJ53_SAL-19-0623_NDM, complete sequence	MN604268.1	0.025894
			Pseudomonadota	Gammaproteobacteria	Enterobacterales	Morganellaceae	Providencia	Providencia rettgeri	Providencia rettgeri strain P138 plasmid Pp138-NDM, complete sequence	MZ670000.1	0.0243695
			Pseudomonadota	Gammaproteobacteria	Vibrionales	Vibrionaceae	Vibrio	Vibrio alginolyticus	Vibrio alginolyticus strain Vb2175 plasmid pVb2175, complete sequence	OK067239.1	0.0242917
			Pseudomonadota	Gammaproteobacteria	Enterobacterales	Enterobacteriaceae	Citrobacter	Citrobacter portucalensis	Citrobacter portucalensis strain K218 plasmid pK218-SHV genomic sequence	OL988825.1	0.014871
			Pseudomonadota	Gammaproteobacteria	Enterobacterales	Enterobacteriaceae	Enterobacter	Enterobacter chengduensis	Enterobacter chengduensis plasmid pHD5030-NDM genomic sequence, sequence	ON209151.1	0.028588
			Pseudomonadota	Gammaproteobacteria	Enterobacterales	Enterobacteriaceae	Enterobacter	Enterobacter chengduensis	Enterobacter chengduensis plasmid pHD7411-NDM genomic sequence, sequence	ON209152.1	0.0242142
			Pseudomonadota	Gammaproteobacteria	Enterobacterales	Enterobacteriaceae	Enterobacter	Enterobacter chengduensis	Enterobacter chengduensis plasmid pHD7423-NDM genomic sequence, sequence	ON209153.1	0.0242142
			Pseudomonadota	Gammaproteobacteria	Enterobacterales	Enterobacteriaceae	Enterobacter	Enterobacter chengduensis	Enterobacter chengduensis plasmid pHD7427-NDM genomic sequence, sequence	ON209154.1	0.0242142
			Pseudomonadota	Gammaproteobacteria	Enterobacterales	Enterobacteriaceae	Citrobacter	Citrobacter youngae	Citrobacter youngae isolate BB1468 genome assembly, plasmid: pCY-NDM-1_	OV141395.1	0.0329357
SE114 SE172	pKC004_2 pQC11_5	7	Pseudomonadota	Gammaproteobacteria	Enterobacterales	Enterobacteriaceae	Raoultella	Raoultella ornithinolytica	Raoultella ornithinolytica GSH0205-8M-1 linear extrachromosomal DNA, complete genome	AP019674.1	0.0415686
			Pseudomonadota	Gammaproteobacteria	Enterobacterales	Enterobacteriaceae	Klebsiella	Klebsiella pneumoniae	Klebsiella pneumoniae plasmid pWP4-S18-CRE-04_4 DNA, complete genome, strain: WP4-S18-CRE-04	AP022082.1	0.0287714
			Pseudomonadota	Gammaproteobacteria	Enterobacterales	Enterobacteriaceae	Raoultella	Raoultella ornithinolytica	Raoultella ornithinolytica plasmid pWP8-W19-CRE-01_4 DNA, complete genome, strain: WP8-W19-CRE-01	AP022272.1	0.0415686
			Pseudomonadota	Gammaproteobacteria	Enterobacterales	Enterobacteriaceae	Enterobacter	Enterobacter hormaechei	Enterobacter hormaechei strain CAV1176 extrachromosomal sequence	CP011660.1	0.0424367
			Pseudomonadota	Gammaproteobacteria	Enterobacterales	Enterobacteriaceae	Klebsiella	Klebsiella pneumoniae	Klebsiella pneumoniae strain AR_0148 plasmid tig00001025alt_u_pilon, complete sequence	CP021954.1	0.0348125
			Pseudomonadota	Gammaproteobacteria	Enterobacterales	Enterobacteriaceae	Klebsiella	Klebsiella pneumoniae	Klebsiella pneumoniae strain AR_0109 plasmid unnamed1, complete sequence	CP032206.1	0.0351567
			Pseudomonadota	Gammaproteobacteria	Enterobacterales	Enterobacteriaceae	Klebsiella	Klebsiella pneumoniae	Klebsiella pneumoniae strain LH375 plasmid pLH375-4, complete sequence	CP035199.1	0.0501998
			Pseudomonadota	Gammaproteobacteria	Enterobacterales	Enterobacteriaceae	Enterobacter	Enterobacter hormaechei	Enterobacter hormaechei strain RHBSTW-00101 plasmid unnamed	CP055407.1	0.0453547
			Pseudomonadota	Gammaproteobacteria	Enterobacterales	Enterobacteriaceae	Citrobacter	Citrobacter freundii	Citrobacter freundii strain RHBSTW-00084 plasmid unnamed	CP055590.1	0.0332581
			Pseudomonadota	Gammaproteobacteria	Enterobacterales	Enterobacteriaceae	Salmonella	Salmonella enterica	Salmonella enterica subsp. enterica serovar Bredeney strain FSIS1702037 plasmid pF18S044-2	CP082382.1	0.0298031
			Pseudomonadota	Gammaproteobacteria	Enterobacterales	Enterobacteriaceae	Salmonella	Salmonella enterica	Salmonella enterica subsp. enterica serovar Bredeney strain CVM N18S0406 plasmid pN18S0406-3	CP082686.1	0.041003
			Pseudomonadota	Gammaproteobacteria	Enterobacterales	Enterobacteriaceae	Klebsiella	Klebsiella pneumoniae	Klebsiella pneumoniae strain KSB2_6C plasmid pKSB2_6C_1, complete sequence	CP083785.1	0.0427316
			Pseudomonadota	Gammaproteobacteria	Enterobacterales	Enterobacteriaceae	Klebsiella	Klebsiella pneumoniae	Klebsiella pneumoniae strain LXR-1 plasmid ps02	CP094481.1	0.0325113
			Pseudomonadota	Gammaproteobacteria	Enterobacterales	Enterobacteriaceae	Klebsiella	Klebsiella pneumoniae	Klebsiella pneumoniae strain KPH3 plasmid p2, complete sequence	CP102554.1	0.0352724
			Pseudomonadota	Gammaproteobacteria	Enterobacterales	Enterobacteriaceae	Klebsiella	Klebsiella pneumoniae	Klebsiella pneumoniae strain INF346 plasmid pINF346.2, complete sequence	CP110567.1	0.0427316
			Pseudomonadota	Gammaproteobacteria	Enterobacterales	Enterobacteriaceae	Klebsiella	Klebsiella pneumoniae	Klebsiella pneumoniae strain INF102 plasmid pINF102.4, complete sequence	CP110760.1	0.0473443
			Pseudomonadota	Gammaproteobacteria	Enterobacterales	Enterobacteriaceae	Klebsiella	Klebsiella pneumoniae	Klebsiella pneumoniae strain MRSN22265 plasmid unnamed2, complete sequence	CP115839.1	0.0348125
			Pseudomonadota	Gammaproteobacteria	Enterobacterales	Enterobacteriaceae	Salmonella	Salmonella enterica	Salmonella enterica subsp. enterica serovar Typhi strain Salmonella Typhi Ty031 plasmid pTy031_01 plasmid pTy031_01, complete sequence	KX833210.1	0.0290489
DL517 DL690 DL701 SE036 SE054 SE147	unnamed1 p1 pSCQ1 p14VA4_2 pE10 pKC081	8	ND	ND	ND	ND	ND	ND	-	-	-
DL512 DL514 DL686 DL694	unnamed3 unnamed2 pCC119 p87710	9	ND	ND	ND	ND	ND	ND	-	-	-
DL396	pKPC_CAV1761	10	Pseudomonadota	Gammaproteobacteria	Enterobacterales	Enterobacteriaceae	Klebsiella	Klebsiella pneumoniae	Klebsiella pneumoniae strain AR_0112 plasmid tig00000005, complete sequence	CP021548.1	0.0537328
DL396 DL551	pKPC_CAV1761 pKPC_CAV1492		Pseudomonadota	Gammaproteobacteria	Enterobacterales	Enterobacteriaceae	Klebsiella	Klebsiella pneumoniae	Klebsiella pneumoniae strain AR_0125 plasmid tig00000007_pilon, complete sequence	CP021860.1	0.0480354
			Pseudomonadota	Gammaproteobacteria	Enterobacterales	Enterobacteriaceae	Escherichia	Escherichia coli	Escherichia coli strain YDC107 plasmid pYDC107_70, complete sequence	CP025710.1	0.0545702
			Pseudomonadota	Gammaproteobacteria	Enterobacterales	Enterobacteriaceae	Citrobacter	Citrobacter freundii	Citrobacter freundii complex sp. CFNIH2 plasmid pKPC-349c, complete sequence	CP025758.1	0.0523149
			Pseudomonadota	Gammaproteobacteria	Enterobacterales	Enterobacteriaceae	Klebsiella	Klebsiella quasipneumoniae	Klebsiella quasipneumoniae strain CAV2018 plasmid pKPC_CAV2018-63, complete sequence	CP029429.1	0.00178577
			Pseudomonadota	Gammaproteobacteria	Enterobacterales	Enterobacteriaceae	Klebsiella	Klebsiella quasipneumoniae	Klebsiella quasipneumoniae strain CAV1947 plasmid pKPC_CAV1947-56, complete sequence	CP029439.1	0.00574147
			Pseudomonadota	Gammaproteobacteria	Enterobacterales	Enterobacteriaceae	Escherichia	Escherichia coli	Escherichia coli strain AR_451 plasmid unnamed1, complete sequence	CP030335.1	0.0565317
			Pseudomonadota	Gammaproteobacteria	Enterobacterales	Enterobacteriaceae	Salmonella	Salmonella enterica	Salmonella enterica subsp. enterica serovar Cubana strain AR-0402 plasmid pAR-0402	CP044187.1	0.057671
			Pseudomonadota	Gammaproteobacteria	Enterobacterales	Enterobacteriaceae	Klebsiella	Klebsiella pneumoniae	Klebsiella pneumoniae strain ARLG-3289 plasmid pC752_3, complete sequence	CP067482.1	0.0554283
			Pseudomonadota	Gammaproteobacteria	Enterobacterales	Enterobacteriaceae	Klebsiella	Klebsiella pneumoniae	Klebsiella pneumoniae strain ARLG-4398 plasmid pC4699_2, complete sequence	CP067659.1	0.0529154
			Pseudomonadota	Gammaproteobacteria	Enterobacterales	Enterobacteriaceae	Klebsiella	Klebsiella pneumoniae	Klebsiella pneumoniae strain ARLG-3489 plasmid pC4694_3, complete sequence	CP067674.1	0.0529154
			Pseudomonadota	Gammaproteobacteria	Enterobacterales	Enterobacteriaceae	Klebsiella	Klebsiella pneumoniae	Klebsiella pneumoniae strain BK31567 plasmid pBK31567, complete sequence	JX193302.1	0.00960897
			Pseudomonadota	Gammaproteobacteria	Enterobacterales	Enterobacteriaceae	Klebsiella	Klebsiella oxytoca	Klebsiella oxytoca strain 97_38 plasmid pKm38_N, complete sequence	KY128483.1	0.0545702
			Pseudomonadota	Gammaproteobacteria	Enterobacterales	Enterobacteriaceae	Klebsiella	Klebsiella michiganensis	Klebsiella michiganensis strain 97_58 plasmid pKm38_N, complete sequence	KY128484.1	0.0545702
DL551	pKPC_CAV1492		Pseudomonadota	Gammaproteobacteria	Enterobacterales	Enterobacteriaceae	Enterobacter	Enterobacter cloacae	Enterobacter cloacae isolate 96 genome assembly, plasmid: P2	OW969786.1	0.0581372
DL396	pCAV1761-73	11	Pseudomonadota	Gammaproteobacteria	Enterobacterales	Erwiniaceae	Erwinia	Erwinia amylovora	Erwinia amylovora strain LebB66 plasmid pEL60 complete sequence	AY422214.1	0.0269047
			Pseudomonadota	Gammaproteobacteria	Enterobacterales	Enterobacteriaceae	Klebsiella	Klebsiella pneumoniae	Klebsiella pneumoniae strain KP30835 plasmid unnamed4, complete sequence	CP027699.1	0.011621
			Pseudomonadota	Gammaproteobacteria	Enterobacterales	Enterobacteriaceae	Klebsiella	Klebsiella pneumoniae	Klebsiella pneumoniae subsp. pneumoniae strain BK13048 plasmid pBK13048-2, complete sequence	CP045017.1	0.0112201
			Pseudomonadota	Gammaproteobacteria	Enterobacterales	Enterobacteriaceae	Klebsiella	Klebsiella pneumoniae	Klebsiella pneumoniae strain Bckp206 plasmid pBckp206-1, complete sequence	CP050846.1	0.0106974
			Pseudomonadota	Gammaproteobacteria	Enterobacterales	Enterobacteriaceae	Klebsiella	Klebsiella pneumoniae	Klebsiella pneumoniae strain RIVM_C029599 plasmid pRIVM_C029599_2, complete sequence	CP068931.1	0.0295179
			Pseudomonadota	Gammaproteobacteria	Enterobacterales	Enterobacteriaceae	Klebsiella	Klebsiella pneumoniae	Klebsiella pneumoniae isolate Kp41 plasmid pKp41M, complete sequence	KY781949.1	0.0118017
			Pseudomonadota	Gammaproteobacteria	Enterobacterales	Enterobacteriaceae	Escherichia	Escherichia coli	Escherichia coli strain 676 genome assembly, plasmid: RCS60_p	LT985279.1	0.0114419
			Pseudomonadota	Gammaproteobacteria	Enterobacterales	Enterobacteriaceae	Klebsiella	Klebsiella variicola	Klebsiella variicola isolate CNR130 genome assembly, plasmid: CNR130	LT994838.1	0.0269907
DL396 DL551	pCAV1761-73 pCAV1492-73		Pseudomonadota	Gammaproteobacteria	Enterobacterales	Enterobacteriaceae	Enterobacter	Enterobacter hormaechei	Enterobacter hormaechei subsp. oharae strain 34978 plasmid p34978-70.092kb, complete sequence	CP010365.1	0.0118927
			Pseudomonadota	Gammaproteobacteria	Enterobacterales	Enterobacteriaceae	Citrobacter	Citrobacter freundii	Citrobacter freundii strain CAV1321 plasmid pCAV1321-71, complete sequence	CP011609.1	0.00564181
			Pseudomonadota	Gammaproteobacteria	Enterobacterales	Enterobacteriaceae	Klebsiella	Klebsiella oxytoca	Klebsiella oxytoca strain CAV1335 plasmid pCAV1335-92, complete sequence	CP011614.1	0.00574147
			Pseudomonadota	Gammaproteobacteria	Enterobacterales	Enterobacteriaceae	Klebsiella	Klebsiella quasipneumoniae	Klebsiella quasipneumoniae strain FDAARGOS_93 plasmid unnamed1	CP014072.1	0.00433199
			Pseudomonadota	Gammaproteobacteria	Enterobacterales	Enterobacteriaceae	Klebsiella	Klebsiella oxytoca	Klebsiella oxytoca strain CAV1015 plasmid pCAV1015-76, complete sequence	CP017932.1	0.00464278
			Pseudomonadota	Gammaproteobacteria	Enterobacterales	Enterobacteriaceae	Klebsiella	Klebsiella pneumoniae	Klebsiella pneumoniae strain CAV1042 plasmid pKPC_CAV1042-89, complete sequence	CP018669.1	0.00997914
			Pseudomonadota	Gammaproteobacteria	Enterobacterales	Enterobacteriaceae	Enterobacter	Enterobacter roggenkampii	Enterobacter roggenkampii strain R11 plasmid pASM2, complete sequence	CP019841.1	0.0146108
			Pseudomonadota	Gammaproteobacteria	Enterobacterales	Enterobacteriaceae	Enterobacter	Enterobacter cloacae	Enterobacter cloacae strain 174 plasmid unnamed2, complete sequence	CP020530.1	0.00804257
			Pseudomonadota	Gammaproteobacteria	Enterobacterales	Enterobacteriaceae	Klebsiella	Klebsiella quasipneumoniae	Klebsiella quasipneumoniae subsp. similipneumoniae strain ATCC 700603 plasmid pDA33145-77, complete sequence	CP029599.1	0.00399629
			Pseudomonadota	Gammaproteobacteria	Enterobacterales	Enterobacteriaceae	Enterobacter	Enterobacter hormaechei	Enterobacter hormaechei strain 2013_1a plasmid pIncLM-1301491, complete sequence	CP031566.1	0.00470559
			Pseudomonadota	Gammaproteobacteria	Enterobacterales	Enterobacteriaceae	Escherichia	Escherichia coli	Escherichia coli strain pV01-15-R02-025-053 plasmid pK15EC053, complete sequence	CP049087.1	0.0227838
			Pseudomonadota	Gammaproteobacteria	Enterobacterales	Enterobacteriaceae	Escherichia	Escherichia coli	Escherichia coli strain SCU-308 plasmid pSCU-308-2, complete sequence	CP053283.1	0.0157789
			Pseudomonadota	Gammaproteobacteria	Enterobacterales	Enterobacteriaceae	Enterobacter	Enterobacter hormaechei	Enterobacter hormaechei strain UM_CRE_14 patient 13 isolate nissing plasmid unnamed, complete sequence	CP116960.1	0.0353885
			Pseudomonadota	Gammaproteobacteria	Enterobacterales	Enterobacteriaceae	Enterobacter	Enterobacter cloacae	Enterobacter cloacae strain 1623 plasmid pNE1280, complete sequence	JQ837276.1	0.00823165
			Pseudomonadota	Gammaproteobacteria	Enterobacterales	Enterobacteriaceae	Escherichia	Escherichia coli	Escherichia coli strain 24-S11 plasmid pCESC2, complete sequence	MF156266.1	0.0157245
			Pseudomonadota	Gammaproteobacteria	Enterobacterales	Enterobacteriaceae	Escherichia	Escherichia coli	Escherichia coli isolate 624 genome assembly, plasmid: P2	OW967005.1	0.0158335
DL396 DL551 DL688	pCAV1761-73 pCAV1492-73 pE28_002		Pseudomonadota	Gammaproteobacteria	Enterobacterales	Enterobacteriaceae	Klebsiella	Klebsiella quasivariicola	Klebsiella quasivariicola strain KPN1705 plasmid pKPN1705-3, complete sequence	CP022826.1	0.0295179
			Pseudomonadota	Gammaproteobacteria	Enterobacterales	Enterobacteriaceae	Klebsiella	Klebsiella pneumoniae	Klebsiella pneumoniae strain 51135CZ plasmid p51135CZ_1, complete sequence	CP085741.1	0.0279555
DL396 DL551 DL688 DL712 SE001	pCAV1761-73 pCAV1492-73 pE28_002 pSL267 p10VA1		Pseudomonadota	Gammaproteobacteria	Enterobacterales	Enterobacteriaceae	Klebsiella	Klebsiella pneumoniae	Klebsiella pneumoniae TA6363 plasmid pTMTA63632 DNA, complete genome	AP019667.1	0.0275126
			Pseudomonadota	Gammaproteobacteria	Enterobacterales	Enterobacteriaceae	Enterobacter	Enterobacter cloacae	Enterobacter cloacae SL264 plasmid pSL264 DNA, complete sequence	AP024914.1	0.0299949
			Pseudomonadota	Gammaproteobacteria	Enterobacterales	Enterobacteriaceae	Enterobacter	Enterobacter cloacae	Enterobacter cloacae SL264 plasmid pSL264 DNA, complete sequence	LC537131.1	0.0299949
DL396 DL551 DL688 DL712 SE001 SE168 SE169 SE172	pCAV1761-73 pCAV1492-73 pE28_002 pSL267 p10VA1 pQC07_2 pQC08_3 pQC11_4		Pseudomonadota	Gammaproteobacteria	Enterobacterales	Enterobacteriaceae	Escherichia	Escherichia coli	Escherichia coli strain IGC_RcoliRes_1.1 plasmid unnamed2, complete sequence	CP054664.1	0.0368186
			Pseudomonadota	Gammaproteobacteria	Enterobacterales	Enterobacteriaceae	Klebsiella	Klebsiella pneumoniae	Klebsiella pneumoniae strain GR390 plasmid p3GR390, complete sequence	CP075893.1	0.0335842
			Pseudomonadota	Gammaproteobacteria	Enterobacterales	Enterobacteriaceae	Klebsiella	Klebsiella quasipneumoniae	Klebsiella quasipneumoniae subsp. similipneumoniae strain 09A323 plasmid pKqs_09A323_2, complete sequence	CP084785.1	0.0365754
			Pseudomonadota	Gammaproteobacteria	Enterobacterales	Enterobacteriaceae	Klebsiella	Klebsiella oxytoca	Klebsiella oxytoca strain ATCC 51983 plasmid pACM1, complete sequence	KJ541681.1	0.0312752
			Pseudomonadota	Gammaproteobacteria	Enterobacterales	Enterobacteriaceae	Enterobacter	Enterobacter cloacae	Enterobacter cloacae subsp. cloacae strain EB-1 plasmid pEB-1	KX230795.1	0.0284967
			NA	NA	NA	NA	NA	NA	Uncultured bacterium plasmid pARM26, complete sequence	KP294350.1	0.030875
DL396 DL551 DL712 SE001	pCAV1761-73 pCAV1492-73 pSL267 p10VA1		Pseudomonadota	Gammaproteobacteria	Enterobacterales	Enterobacteriaceae	Klebsiella	Klebsiella oxytoca	Klebsiella oxytoca strain CAV1099 plasmid pCAV1099-69, complete sequence	CP011593.1	0.0250005
			Pseudomonadota	Gammaproteobacteria	Enterobacterales	Enterobacteriaceae	Phytobacter	Phytobacter ursingii	Phytobacter ursingii strain CAV1151 plasmid pCAV1151-83, complete sequence	CP011599.1	0.0236777
			Pseudomonadota	Gammaproteobacteria	Enterobacterales	Enterobacteriaceae	Klebsiella	Klebsiella oxytoca	Klebsiella oxytoca strain CAV1374 plasmid pCAV1374-84, complete sequence	CP011632.1	0.0259767
			Pseudomonadota	Gammaproteobacteria	Enterobacterales	Enterobacteriaceae	Citrobacter	Citrobacter freundii	Citrobacter freundii strain CAV1741 plasmid pKPC_CAV1741, complete sequence	CP011656.1	0.0369409
			Pseudomonadota	Gammaproteobacteria	Enterobacterales	Enterobacteriaceae	Klebsiella	Klebsiella quasipneumoniae	Klebsiella quasipneumoniae strain ATCC 700603 plasmid pKQPS2, complete sequence	CP014698.2	0.0234513
			Pseudomonadota	Gammaproteobacteria	Enterobacterales	Enterobacteriaceae	Klebsiella	Klebsiella pneumoniae	Klebsiella pneumoniae strain CAV1016 plasmid pCAV1016-76, complete sequence	CP017936.1	0.0238299
			Pseudomonadota	Gammaproteobacteria	Enterobacterales	Enterobacteriaceae	Klebsiella	Klebsiella pneumoniae	Klebsiella pneumoniae strain AR_0126 plasmid tig00000002jNODE_23, complete sequence	CP021742.1	0.0239829
			Pseudomonadota	Gammaproteobacteria	Enterobacterales	Enterobacteriaceae	Klebsiella	Klebsiella pneumoniae	Klebsiella pneumoniae strain 616 plasmid pKp616_2, complete sequence	CP026497.1	0.0259767
			Pseudomonadota	Gammaproteobacteria	Enterobacterales	Enterobacteriaceae	Klebsiella	Klebsiella pneumoniae	Klebsiella pneumoniae strain AR376 plasmid unnamed3, complete sequence	CP029138.1	0.0279555
			Pseudomonadota	Gammaproteobacteria	Enterobacterales	Enterobacteriaceae	Enterobacter	Enterobacter cloacae	Enterobacter cloacae complex sp. strain AR_0154 plasmid unnamed2, complete sequence	CP029720.1	0.0267335
			Pseudomonadota	Gammaproteobacteria	Enterobacterales	Enterobacteriaceae	Klebsiella	Klebsiella pneumoniae	Klebsiella pneumoniae strain AR_0076 plasmid unnamed3, complete sequence	CP032170.1	0.026819
			Pseudomonadota	Gammaproteobacteria	Enterobacterales	Enterobacteriaceae	Citrobacter	Citrobacter freundii	Citrobacter freundii strain CAV1857 plasmid pKPC_CAV1857-85, complete sequence	CP037737.1	0.0298988
			Pseudomonadota	Gammaproteobacteria	Enterobacterales	Enterobacteriaceae	Klebsiella	Klebsiella pneumoniae	Klebsiella pneumoniae strain EGKP3 plasmid pEGKP3.4, complete sequence	CP046648.1	0.030875
			Pseudomonadota	Gammaproteobacteria	Enterobacterales	Enterobacteriaceae	Citrobacter	Citrobacter freundii	Citrobacter freundii strain CitB plasmid pB_CitB, complete sequence	CP048418.1	0.027077
			Pseudomonadota	Gammaproteobacteria	Enterobacterales	Enterobacteriaceae	Klebsiella	Klebsiella quasipneumoniae	Klebsiella quasipneumoniae strain KPN 47 plasmid p1	CP066860.1	0.0286795
			Pseudomonadota	Gammaproteobacteria	Enterobacterales	Enterobacteriaceae	Klebsiella	Klebsiella variicola	Klebsiella variicola strain AC CHC plasmid p2	CP066874.1	0.030677
			Pseudomonadota	Gammaproteobacteria	Enterobacterales	Enterobacteriaceae	Enterobacter	Enterobacter roggenkampii	Enterobacter roggenkampii strain POL1 plasmid pPOL1-B, complete sequence	CP086407.1	0.0318865
			Pseudomonadota	Gammaproteobacteria	Enterobacterales	Enterobacteriaceae	Klebsiella	Klebsiella pneumoniae	Klebsiella pneumoniae strain 2017HL-00503 plasmid Kpn-WC17-007-03, complete sequence	CP094900.1	0.0297077
			Pseudomonadota	Gammaproteobacteria	Enterobacterales	Enterobacteriaceae	Klebsiella	Klebsiella pneumoniae	Klebsiella pneumoniae strain 5589 plasmid pMB9509_3, complete sequence	CP103502.1	0.0276006
			Pseudomonadota	Gammaproteobacteria	Enterobacterales	Enterobacteriaceae	Klebsiella	Klebsiella pneumoniae	Klebsiella pneumoniae strain ST307 plasmid pMB3435_2, complete sequence	CP103701.1	0.0262266
			Pseudomonadota	Gammaproteobacteria	Enterobacterales	Enterobacteriaceae	Klebsiella	Klebsiella pneumoniae	Klebsiella pneumoniae strain CRKP_35 plasmid unnamed4, complete sequence	CP107356.1	0.030875
			Pseudomonadota	Gammaproteobacteria	Enterobacterales	Enterobacteriaceae	Enterobacter	Enterobacter hormaechei	Enterobacter hormaechei strain 2022CK-00493 plasmid unnamed3, complete sequence	CP114147.1	0.026819
			Pseudomonadota	Gammaproteobacteria	Enterobacterales	Enterobacteriaceae	Klebsiella	Klebsiella oxytoca	Klebsiella oxytoca strain 2022CK-00499 plasmid unnamed2, complete sequence	CP114310.1	0.0273375
			Pseudomonadota	Gammaproteobacteria	Enterobacterales	Enterobacteriaceae	Klebsiella	Klebsiella variicola	Klebsiella variicola strain 2022CK-00567 plasmid unnamed3, complete sequence	CP114357.1	0.0271635
			Pseudomonadota	Gammaproteobacteria	Enterobacterales	Enterobacteriaceae	Enterobacter	Enterobacter hormaechei	Enterobacter hormaechei strain 2020CK-00204 plasmid unnamed2, complete sequence	CP115691.1	0.0292355
			Pseudomonadota	Gammaproteobacteria	Enterobacterales	Enterobacteriaceae	Klebsiella	Klebsiella oxytoca	Klebsiella oxytoca strain 2020CK-00213 plasmid unnamed3, complete sequence	CP118215.1	0.0300913
			Pseudomonadota	Gammaproteobacteria	Enterobacterales	Enterobacteriaceae	Enterobacter	Enterobacter hormaechei	Enterobacter hormaechei strain 2020CK-00206 plasmid unnamed3, complete sequence	CP118555.1	0.026819
			Pseudomonadota	Gammaproteobacteria	Enterobacterales	Enterobacteriaceae	Salmonella	Salmonella enterica	Salmonella enterica subsp. enterica serovar Paratyphi B strain R69 plasmid R69, complete sequence	KM406488.1	0.0253218
			Pseudomonadota	Gammaproteobacteria	Enterobacterales	Enterobacteriaceae	Citrobacter	Citrobacter freundii	Citrobacter freundii strain MRSN12115 plasmid pMRVIM1012, complete sequence	KP975075.1	0.025894
			Pseudomonadota	Gammaproteobacteria	Enterobacterales	Enterobacteriaceae	Klebsiella	Klebsiella pneumoniae	Klebsiella pneumoniae strain Kp6411 plasmid 6411TF, complete sequence	KT935445.1	0.025894
			Pseudomonadota	Gammaproteobacteria	Enterobacterales	Enterobacteriaceae	Klebsiella	Klebsiella aerogenes	Klebsiella aerogenes strain Ea18A UFPE plasmid clone cov_15.308490 genomic sequence	MG786910.1	0.0357395
			Pseudomonadota	Gammaproteobacteria	Enterobacterales	Enterobacteriaceae	Klebsiella	Klebsiella aerogenes	Klebsiella aerogenes strain Ea33A plasmid clone NODE5 genomic sequence	MH000720.1	0.0351567
			Pseudomonadota	Gammaproteobacteria	Enterobacterales	Enterobacteriaceae	Citrobacter	Citrobacter freundii	Citrobacter freundii strain Cf164 plasmid pCf164_CTX-M-8, complete sequence	MN187903.1	0.0272504
			Pseudomonadota	Gammaproteobacteria	Enterobacterales	Enterobacteriaceae	Escherichia	Escherichia coli	Escherichia coli strain BM21 plasmid pIP69, complete sequence	MN626603.1	0.0251607
			Pseudomonadota	Gammaproteobacteria	Enterobacterales	Enterobacteriaceae	Klebsiella	Klebsiella pneumoniae	Klebsiella pneumoniae strain RIVM_C014947 plasmid pRIVM_C014947_2	MT560065.1	0.0276889
DL396 DL688	pCAV1761-73 pE28_002		Pseudomonadota	Gammaproteobacteria	Enterobacterales	Enterobacteriaceae	Escherichia	Escherichia coli	Escherichia coli strain Ecol_545 plasmid pEC545_KPC, complete sequence	CP018974.1	0.0296126
DL396 DL712	pCAV1761-73 pSL267		Pseudomonadota	Gammaproteobacteria	Enterobacterales	Enterobacteriaceae	Klebsiella	Klebsiella oxytoca	Klebsiella oxytoca strain ST34 plasmid pMB3888B_2, complete sequence	CP103692.1	0.0212923
DL396 DL712 SE001	pCAV1761-73 pSL267 p10VA1		Pseudomonadota	Gammaproteobacteria	Enterobacterales	Enterobacteriaceae	Escherichia	Escherichia coli	Escherichia coli strain Ecol_743 plasmid pEC743_OXA48, complete sequence	CP015071.1	0.0307758
			Pseudomonadota	Gammaproteobacteria	Enterobacterales	Enterobacteriaceae	Klebsiella	Klebsiella pneumoniae	Klebsiella pneumoniae strain Kp_Goe_33208 plasmid pKp_Goe_208-2, complete sequence	CP018449.1	0.0378117
			Pseudomonadota	Gammaproteobacteria	Enterobacterales	Enterobacteriaceae	Klebsiella	Klebsiella pneumoniae	Klebsiella pneumoniae strain Kp_Goe_71070 plasmid pKp_Goe_070-2, complete sequence	CP018452.1	0.0379382
			Pseudomonadota	Gammaproteobacteria	Enterobacterales	Enterobacteriaceae	Klebsiella	Klebsiella pneumoniae	Klebsiella pneumoniae strain Kpn-14 plasmid pKpn14-4, complete sequence	CP047704.1	0.0327227
			Pseudomonadota	Gammaproteobacteria	Enterobacterales	Enterobacteriaceae	Klebsiella	Klebsiella pneumoniae	Klebsiella pneumoniae strain RIVM_C015073 plasmid pRIVM_C015073_2, complete sequence	CP068320.1	0.0376857
			Pseudomonadota	Gammaproteobacteria	Enterobacterales	Enterobacteriaceae	Klebsiella	Klebsiella pneumoniae	Klebsiella pneumoniae strain RIVM_C017341 plasmid pRIVM_C017341_3, complete sequence	CP068865.1	0.0376857
			Pseudomonadota	Gammaproteobacteria	Enterobacterales	Enterobacteriaceae	Klebsiella	Klebsiella pneumoniae	Klebsiella pneumoniae strain RIVM_C017036 plasmid pRIVM_C017036_1, complete sequence	CP068874.1	0.0379382
			Pseudomonadota	Gammaproteobacteria	Enterobacterales	Enterobacteriaceae	Klebsiella	Klebsiella pneumoniae	Klebsiella pneumoniae strain RIVM_C019583 plasmid pRIVM_C019583_4, complete sequence	CP068895.1	0.0380652
			Pseudomonadota	Gammaproteobacteria	Enterobacterales	Enterobacteriaceae	Klebsiella	Klebsiella pneumoniae	Klebsiella pneumoniae strain RIVM_C019559 plasmid pRIVM_C019559_2, complete sequence	CP068900.1	0.0383209
			Pseudomonadota	Gammaproteobacteria	Enterobacterales	Enterobacteriaceae	Klebsiella	Klebsiella pneumoniae	Klebsiella pneumoniae strain RIVM_C018979 plasmid pRIVM_C018979_1, complete sequence	CP068924.1	0.0378117
			Pseudomonadota	Gammaproteobacteria	Enterobacterales	Enterobacteriaceae	Klebsiella	Klebsiella pneumoniae	Klebsiella pneumoniae strain RIVM_C000056 plasmid pRIVM_C000056_2, complete sequence	CP068942.1	0.0380652
			Pseudomonadota	Gammaproteobacteria	Enterobacterales	Enterobacteriaceae	Klebsiella	Klebsiella pneumoniae	Klebsiella pneumoniae subsp. pneumoniae strain SA-KpST14 plasmid pSA-KpST14-OXA48-2, complete sequence	CP071281.1	0.0317837
			Pseudomonadota	Gammaproteobacteria	Enterobacterales	Enterobacteriaceae	Klebsiella	Klebsiella pneumoniae	Klebsiella pneumoniae strain BD-13 plasmid p2-BD-13-OXA48, complete sequence	CP082980.1	0.0379382
			Pseudomonadota	Gammaproteobacteria	Enterobacterales	Enterobacteriaceae	Klebsiella	Klebsiella pneumoniae	Klebsiella pneumoniae strain 0113481141 plasmid p2-0113481141-OXA48, complete sequence	CP083077.1	0.0341361
			Pseudomonadota	Gammaproteobacteria	Enterobacterales	Enterobacteriaceae	Salmonella	Salmonella enterica	Salmonella enterica subsp. enterica serovar Typhimurium strain 202 plasmid pSEM, complete sequence	KM406490.1	0.0284057
			Pseudomonadota	Gammaproteobacteria	Enterobacterales	Morganellaceae	Proteus	Proteus mirabilis	Proteus mirabilis strain Pm-Oxa48 plasmid pOXA48-Pm, complete sequence	KP025948.1	0.0317837
DL396 SE001	pCAV1761-73 p10VA1		Pseudomonadota	Gammaproteobacteria	Enterobacterales	Enterobacteriaceae	Klebsiella	Klebsiella pneumoniae	Klebsiella pneumoniae strain RIVM_C019575 plasmid pRIVM_C019575_3, complete sequence	CP068897.1	0.0210864
			Pseudomonadota	Gammaproteobacteria	Enterobacterales	Enterobacteriaceae	Escherichia	Escherichia coli	Escherichia coli strain CZD1527 plasmid pIGT15, complete sequence	KP294351.1	0.0331502
DL551 DL688 DL712 SE001 SE168 SE169 SE172	pCAV1492-73 pE28_002 pSL267 p10VA1 pQC07_2 pQC08_3 pQC11_4		Pseudomonadota	Gammaproteobacteria	Enterobacterales	Enterobacteriaceae	Klebsiella	Klebsiella pneumoniae	Klebsiella pneumoniae strain Kp11978 plasmid pOXA-48, complete sequence	JN626286.1	0.0315792
			Pseudomonadota	Gammaproteobacteria	Enterobacterales	Enterobacteriaceae	Klebsiella	Klebsiella pneumoniae	Klebsiella pneumoniae strain Tr103 plasmid genomic sequence	MK121452.1	0.0317837
			Pseudomonadota	Gammaproteobacteria	Enterobacterales	Enterobacteriaceae	Escherichia	Escherichia coli	Escherichia coli strain 46 plasmid unnamed, complete sequence	MK249858.1	0.0317837
DL551 DL712 SE001	pCAV1492-73 pSL267 p10VA1		Pseudomonadota	Gammaproteobacteria	Enterobacterales	Enterobacteriaceae	Klebsiella	Klebsiella variicola	Klebsiella variicola strain GJ1 plasmid pKPGJ-1c, complete sequence	CP017282.1	0.0404475
			Pseudomonadota	Gammaproteobacteria	Enterobacterales	Enterobacteriaceae	Klebsiella	Klebsiella variicola	Klebsiella variicola strain GJ3 plasmid pKPGJ-3d, complete sequence	CP017288.1	0.0404475
			Pseudomonadota	Gammaproteobacteria	Enterobacterales	Enterobacteriaceae	Enterobacter	Enterobacter roggenkampii	Enterobacter roggenkampii strain 704SK10 plasmid p704SK10_2, complete sequence	CP022150.1	0.0294234
			Pseudomonadota	Gammaproteobacteria	Enterobacterales	Enterobacteriaceae	Citrobacter	Citrobacter freundii	Citrobacter freundii strain 705SK3 plasmid p705SK3_2, complete sequence	CP022153.1	0.0296126
			Pseudomonadota	Gammaproteobacteria	Enterobacterales	Enterobacteriaceae	Klebsiella	Klebsiella pneumoniae	Klebsiella pneumoniae strain CriePir26 plasmid unnamed2, complete sequence	CP062988.1	0.0294234
			Pseudomonadota	Gammaproteobacteria	Enterobacterales	Enterobacteriaceae	Escherichia	Escherichia coli	Escherichia coli strain ABW_S38 plasmid pABW_S38b, complete sequence	CP067267.1	0.0294234
			Pseudomonadota	Gammaproteobacteria	Enterobacterales	Enterobacteriaceae	Escherichia	Escherichia coli	Escherichia coli strain ABW_S22 plasmid pABW_S22b, complete sequence	CP067277.1	0.0294234
			Pseudomonadota	Gammaproteobacteria	Enterobacterales	Enterobacteriaceae	Escherichia	Escherichia coli	Escherichia coli strain 027_SK3 plasmid p027_SK3c, complete sequence	CP067314.1	0.0294234
			Pseudomonadota	Gammaproteobacteria	Enterobacterales	Enterobacteriaceae	Klebsiella	Klebsiella pneumoniae	Klebsiella pneumoniae subsp. pneumoniae strain Kp1210 plasmid pOXA-519, complete sequence	KY215945.1	0.030875
			Pseudomonadota	Gammaproteobacteria	Enterobacterales	Enterobacteriaceae	Raoultella	Raoultella planticola	Raoultella planticola plasmid pRA35, complete sequence, strain RA35	LN864821.1	0.0295179
			Pseudomonadota	Gammaproteobacteria	Enterobacterales	Enterobacteriaceae	Klebsiella	Klebsiella pneumoniae	Klebsiella pneumoniae strain 69G1 plasmid pLimOXA-48, complete sequence	MK370728.1	0.0295179
			Pseudomonadota	Gammaproteobacteria	Enterobacterales	Enterobacteriaceae	Enterobacter	Enterobacter cloacae	Enterobacter cloacae strain GHZ8R11B plasmid pHNGDR11, complete sequence	MK966141.1	0.0294234
			Pseudomonadota	Gammaproteobacteria	Enterobacterales	Enterobacteriaceae	Klebsiella	Klebsiella pneumoniae	Klebsiella pneumoniae strain GHP8R3B plasmid pHNGDR03, complete sequence	MK966142.1	0.0294234
			Pseudomonadota	Gammaproteobacteria	Enterobacterales	Enterobacteriaceae	Klebsiella	Klebsiella aerogenes	Klebsiella aerogenes strain ST143 plasmid pLAU_KAM9_OXA48, complete sequence	MN792918.1	0.0289561
DL551 DL712 SE001 SE168 SE169 SE172	pCAV1492-73 pSL267 p10VA1 pQC07_2 pQC08_3 pQC11_4		Pseudomonadota	Gammaproteobacteria	Enterobacterales	Enterobacteriaceae	Escherichia	Escherichia coli	Escherichia coli strain Tr92 plasmid genomic sequence	MK121443.1	0.0319897
			Pseudomonadota	Gammaproteobacteria	Enterobacterales	Enterobacteriaceae	Escherichia	Escherichia coli	Escherichia coli strain Tr77 plasmid genomic sequence	MK121444.1	0.0318865
			Pseudomonadota	Gammaproteobacteria	Enterobacterales	Enterobacteriaceae	Klebsiella	Klebsiella pneumoniae	Klebsiella pneumoniae strain Tr47 plasmid genomic sequence	MK121445.1	0.0318865
			Pseudomonadota	Gammaproteobacteria	Enterobacterales	Enterobacteriaceae	Klebsiella	Klebsiella pneumoniae	Klebsiella pneumoniae strain Tr66A plasmid genomic sequence	MK121446.1	0.0318865
			Pseudomonadota	Gammaproteobacteria	Enterobacterales	Enterobacteriaceae	Klebsiella	Klebsiella pneumoniae	Klebsiella pneumoniae strain Tr68A plasmid genomic sequence	MK121447.1	0.0318865
			Pseudomonadota	Gammaproteobacteria	Enterobacterales	Enterobacteriaceae	Escherichia	Escherichia coli	Escherichia coli strain Tr73 plasmid genomic sequence	MK121448.1	0.0318865
			Pseudomonadota	Gammaproteobacteria	Enterobacterales	Enterobacteriaceae	Escherichia	Escherichia coli	Escherichia coli strain Tr78A plasmid genomic sequence	MK121449.1	0.0318865
			Pseudomonadota	Gammaproteobacteria	Enterobacterales	Enterobacteriaceae	Escherichia	Escherichia coli	Escherichia coli strain Tr90 plasmid genomic sequence	MK121450.1	0.0319897
			Pseudomonadota	Gammaproteobacteria	Enterobacterales	Enterobacteriaceae	Enterobacter	Enterobacter cloacae	Enterobacter cloacae strain Tr67B plasmid genomic sequence	MK121451.1	0.0318865
			Pseudomonadota	Gammaproteobacteria	Enterobacterales	Enterobacteriaceae	Citrobacter	Citrobacter werkmanii	Citrobacter werkmanii strain Tr43 plasmid genomic sequence	MK121453.1	0.0318865
			Pseudomonadota	Gammaproteobacteria	Enterobacterales	Enterobacteriaceae	Pluralibacter	Pluralibacter gergoviae	Pluralibacter gergoviae strain Tr48 plasmid genomic sequence	MK121454.1	0.0318865
			Pseudomonadota	Gammaproteobacteria	Enterobacterales	Enterobacteriaceae	Enterobacter	Enterobacter cloacae	Enterobacter cloacae strain 105 plasmid unnamed, complete sequence	MK249855.1	0.0318865
			Pseudomonadota	Gammaproteobacteria	Enterobacterales	Enterobacteriaceae	Escherichia	Escherichia coli	Escherichia coli strain 9 plasmid unnamed, complete sequence	MK249859.1	0.0318865
DL688	pE28_002		Pseudomonadota	Gammaproteobacteria	Enterobacterales	Enterobacteriaceae	Klebsiella	Klebsiella oxytoca	Klebsiella oxytoca plasmid pKOI-34 DNA, complete genome, strain: MS5279	AB715422.2	0.0303826
			Pseudomonadota	Gammaproteobacteria	Enterobacterales	Enterobacteriaceae	Undefined	Undefined	Enterobacteriaceae bacterium ENNIH2 plasmid pKPC-ddab, complete sequence	CP026188.1	0.0336937
			Pseudomonadota	Gammaproteobacteria	Enterobacterales	Enterobacteriaceae	Undefined	Undefined	Enterobacteriaceae bacterium ENNIH1 plasmid pKPC-825d, complete sequence	CP026194.1	0.0329357
			Pseudomonadota	Gammaproteobacteria	Enterobacterales	Yersiniaceae	Non-SMC Serratia	Serratia sp.	Serratia sp. SSNIH1 plasmid pKPC-56ce, complete sequence	CP026385.1	0.0336937
			Pseudomonadota	Gammaproteobacteria	Enterobacterales	Enterobacteriaceae	Klebsiella	Klebsiella pneumoniae	Klebsiella pneumoniae strain KPNIH48 plasmid pKPC-edb7, complete sequence	CP026395.1	0.0334751
			Pseudomonadota	Gammaproteobacteria	Enterobacterales	Enterobacteriaceae	Klebsiella	Klebsiella pneumoniae	Klebsiella pneumoniae strain 721005 plasmid p721005-3, complete sequence	CP030295.1	0.0289561
			Pseudomonadota	Gammaproteobacteria	Enterobacterales	Enterobacteriaceae	Escherichia	Escherichia coli	Escherichia coli strain Es_ST80_L1_NDM_10_2017 plasmid pEsST80_L1_NDM, complete sequence	CP031216.1	0.00580821
			Pseudomonadota	Gammaproteobacteria	Enterobacterales	Enterobacteriaceae	Klebsiella	Klebsiella michiganensis	Klebsiella michiganensis strain M82255 plasmid pKOCBH-C, complete sequence	CP035217.1	0.0103986
			Pseudomonadota	Gammaproteobacteria	Enterobacterales	Enterobacteriaceae	Enterobacter	Enterobacter hormaechei	Enterobacter hormaechei strain AKB48 plasmid unnamed2, complete sequence	CP044337.1	0.0121679
			Pseudomonadota	Gammaproteobacteria	Enterobacterales	Yersiniaceae	Non-SMC Serratia	Serratia liquefaciens	Serratia liquefaciens strain JL02 plasmid unnamed1, complete sequence	CP048042.1	0.0235265
			Pseudomonadota	Gammaproteobacteria	Enterobacterales	Enterobacteriaceae	Klebsiella	Klebsiella pneumoniae	Klebsiella pneumoniae strain P35 plasmid pP35C, complete sequence	CP053038.1	0.028588
			Pseudomonadota	Gammaproteobacteria	Enterobacterales	Enterobacteriaceae	Klebsiella	Klebsiella pneumoniae	Klebsiella pneumoniae strain 49210 plasmid p49210-63.4, complete sequence	CP089027.1	0.0298031
			Pseudomonadota	Gammaproteobacteria	Enterobacterales	Enterobacteriaceae	Klebsiella	Klebsiella michiganensis	Klebsiella michiganensis strain Kox101 plasmid pKOX101_2, complete sequence	CP089409.1	4.76906e-05
			Pseudomonadota	Gammaproteobacteria	Enterobacterales	Enterobacteriaceae	Klebsiella	Klebsiella pneumoniae	Klebsiella pneumoniae strain 0773 plasmid pCTXM360, complete sequence	EU938349.1	0.0106974
			Pseudomonadota	Gammaproteobacteria	Enterobacterales	Enterobacteriaceae	Klebsiella	Klebsiella pneumoniae	Klebsiella pneumoniae isolate BB1355 genome assembly, plasmid: pBB1355_IncL_M	LR735551.1	0.0174175
			Pseudomonadota	Gammaproteobacteria	Enterobacterales	Enterobacteriaceae	Klebsiella	Klebsiella pneumoniae	Klebsiella pneumoniae IHIT25327 plasmid pIHIT25327 contig_2 genomic sequence	MH213699.1	0.0383209
			Pseudomonadota	Gammaproteobacteria	Enterobacterales	Enterobacteriaceae	Escherichia	Escherichia coli	Escherichia coli IHIT25661 plasmid pIHIT25661 contig_9 genomic sequence	MH213707.1	0.0383209
			Pseudomonadota	Gammaproteobacteria	Enterobacterales	Enterobacteriaceae	Klebsiella	Klebsiella quasipneumoniae	Klebsiella quasipneumoniae isolate BB1501 genome assembly, plasmid: BB1501_pRMTE4	OV753637.1	0.0316813
			Pseudomonadota	Gammaproteobacteria	Enterobacterales	Enterobacteriaceae	Klebsiella	Klebsiella pneumoniae	Klebsiella pneumoniae isolate BB1542 genome assembly, plasmid: BB1542_pRMTE4	OV753989.1	0.0317837
			Pseudomonadota	Gammaproteobacteria	Enterobacterales	Enterobacteriaceae	Klebsiella	Klebsiella pneumoniae	Klebsiella pneumoniae isolate BB1539 genome assembly, plasmid: BB1539_pRMTE4	OV753994.1	0.0317837
			Pseudomonadota	Gammaproteobacteria	Enterobacterales	Enterobacteriaceae	Klebsiella	Klebsiella quasipneumoniae	Klebsiella quasipneumoniae isolate BB1502 genome assembly, plasmid: BB1502_pRMTE4	OV754000.1	0.0316813
			Pseudomonadota	Gammaproteobacteria	Enterobacterales	Enterobacteriaceae	Klebsiella	Klebsiella pneumoniae	Klebsiella pneumoniae isolate BB1541 genome assembly, plasmid: BB1541_pRMTE4	OV754012.1	0.0323015
			Pseudomonadota	Gammaproteobacteria	Enterobacterales	Enterobacteriaceae	Klebsiella	Klebsiella pneumoniae	Klebsiella pneumoniae isolate 307 genome assembly, plasmid: P1	OW995951.1	0.0304804
DL688	pE28_002		Pseudomonadota	Gammaproteobacteria	Enterobacterales	Enterobacteriaceae	Klebsiella	Klebsiella pneumoniae	Klebsiella pneumoniae strain C16KP0053 plasmid pC16KP0053-4, complete sequence	CP052472.1	0.0273375
DL688 DL712 SE168 SE169 SE172	pE28_002 pSL267 pQC07_2 pQC08_3 pQC11_4		Pseudomonadota	Gammaproteobacteria	Enterobacterales	Enterobacteriaceae	Escherichia	Escherichia coli	Escherichia coli strain EC-129 plasmid pEC129_4, complete sequence	CP038457.1	0.0325113
			Pseudomonadota	Gammaproteobacteria	Enterobacterales	Enterobacteriaceae	Klebsiella	Klebsiella pneumoniae	Klebsiella pneumoniae strain ARLG-8050 plasmid pC714_4, complete sequence	CP067504.1	0.0303826
			Pseudomonadota	Gammaproteobacteria	Enterobacterales	Enterobacteriaceae	Klebsiella	Klebsiella pneumoniae	Klebsiella pneumoniae plasmid pFOX-7a, complete sequence	HG934082.1	0.0318865
			Pseudomonadota	Gammaproteobacteria	Enterobacterales	Enterobacteriaceae	Citrobacter	Citrobacter freundii	Citrobacter freundii strain E51 plasmid pE51_003, complete sequence	CP042537.1	0.0288636
			Pseudomonadota	Gammaproteobacteria	Enterobacterales	Enterobacteriaceae	Escherichia	Escherichia coli	Escherichia coli strain 142 plasmid p142_B, complete sequence	CP048339.1	0.0295179
			Pseudomonadota	Gammaproteobacteria	Enterobacterales	Enterobacteriaceae	Enterobacter	Enterobacter cloacae	Enterobacter cloacae strain CRE623 plasmid pIMP-HB623, complete sequence	KM877517.1	0.0400373
			Pseudomonadota	Gammaproteobacteria	Enterobacterales	Enterobacteriaceae	Escherichia	Escherichia coli	Escherichia coli strain 717 genome assembly, plasmid: RCS51TR717_p	LT985264.1	0.0242142
DL688 SE168 SE169 SE172	pE28_002 pQC07_2 pQC08_3 pQC11_4		Pseudomonadota	Gammaproteobacteria	Enterobacterales	Enterobacteriaceae	Citrobacter	Citrobacter freundii	Citrobacter freundii plasmid pCTX-M3, complete sequence	AF550415.2	0.0342477
			Pseudomonadota	Gammaproteobacteria	Enterobacterales	Enterobacteriaceae	Klebsiella	Klebsiella pneumoniae	Klebsiella pneumoniae plasmid pMRY13-133KPN_2 DNA, complete genome, strain: MRY13-133	AP018454.1	0.00105797
			Pseudomonadota	Gammaproteobacteria	Enterobacterales	Enterobacteriaceae	Enterobacter	Enterobacter cloacae	Enterobacter cloacae plasmid pWP5-S18-CRE-02_2 DNA, complete genome, strain: WP5-S18-CRE-02	AP022128.1	0.0345853
			Pseudomonadota	Gammaproteobacteria	Enterobacterales	Enterobacteriaceae	Klebsiella	Klebsiella pneumoniae	Klebsiella pneumoniae strain KP38731 plasmid unnamed2, complete sequence	CP014298.1	0.0320933
			Pseudomonadota	Gammaproteobacteria	Enterobacterales	Enterobacteriaceae	Klebsiella	Klebsiella pneumoniae	Klebsiella pneumoniae strain NH25 plasmid pNH25.4, complete sequence	CP024878.1	0.0307758
			Pseudomonadota	Gammaproteobacteria	Enterobacterales	Enterobacteriaceae	Klebsiella	Klebsiella pneumoniae	Klebsiella pneumoniae strain F127 plasmid pF127_2, complete sequence	CP026142.1	0.0293293
			Pseudomonadota	Gammaproteobacteria	Enterobacterales	Enterobacteriaceae	Klebsiella	Klebsiella pneumoniae	Klebsiella pneumoniae strain B12(AN) plasmid pB12AN_1, complete sequence	CP026156.1	0.0365754
			Pseudomonadota	Gammaproteobacteria	Enterobacterales	Enterobacteriaceae	Enterobacter	Enterobacter hormaechei	Enterobacter hormaechei strain C15 plasmid pC15_002	CP042490.1	0.0283151
			Pseudomonadota	Gammaproteobacteria	Enterobacterales	Enterobacteriaceae	Enterobacter	Enterobacter sp.	Enterobacter sp. E76 plasmid pE76_002, complete sequence	CP042501.1	0.030875
			Pseudomonadota	Gammaproteobacteria	Enterobacterales	Enterobacteriaceae	Leclercia	Leclercia adecarboxylata	Leclercia adecarboxylata strain E1 plasmid pE1_004, complete sequence	CP042509.1	0.0277775
			Pseudomonadota	Gammaproteobacteria	Enterobacterales	Enterobacteriaceae	Klebsiella	Klebsiella pneumoniae	Klebsiella pneumoniae strain C2 plasmid pC2_002, complete sequence	CP042522.1	0.0288636
			Pseudomonadota	Gammaproteobacteria	Enterobacterales	Enterobacteriaceae	Citrobacter	Citrobacter freundii	Citrobacter freundii strain E11 plasmid pE11_002, complete sequence	CP042526.1	0.0289561
			Pseudomonadota	Gammaproteobacteria	Enterobacterales	Enterobacteriaceae	Klebsiella	Klebsiella aerogenes	Klebsiella aerogenes strain C9 plasmid pC9_002, complete sequence	CP042532.1	0.0295179
			Pseudomonadota	Gammaproteobacteria	Enterobacterales	Enterobacteriaceae	Enterobacter	Enterobacter hormaechei	Enterobacter hormaechei strain C4 plasmid pC4_002, complete sequence	CP042542.1	0.0295179
			Pseudomonadota	Gammaproteobacteria	Enterobacterales	Enterobacteriaceae	Enterobacter	Enterobacter hormaechei	Enterobacter hormaechei strain C44 plasmid pC44_002, complete sequence	CP042568.1	0.0294234
			Pseudomonadota	Gammaproteobacteria	Enterobacterales	Enterobacteriaceae	Enterobacter	Enterobacter hormaechei	Enterobacter hormaechei strain E5 plasmid pE5_003, complete sequence	CP042574.1	0.0297077
			Pseudomonadota	Gammaproteobacteria	Enterobacterales	Enterobacteriaceae	Enterobacter	Enterobacter kobei	Enterobacter kobei strain C16 plasmid pC16_002, complete sequence	CP042580.1	0.0276889
			Pseudomonadota	Gammaproteobacteria	Enterobacterales	Enterobacteriaceae	Salmonella	Salmonella enterica	Salmonella enterica subsp. enterica serovar Anatum strain M-5360 plasmid p55k, complete sequence	CP045511.1	0.0365754
			Pseudomonadota	Gammaproteobacteria	Enterobacterales	Enterobacteriaceae	Escherichia	Escherichia coli	Escherichia coli strain EC14 plasmid pEC14-NDM-1, complete sequence	CP060926.1	0.0425838
			Pseudomonadota	Gammaproteobacteria	Enterobacterales	Enterobacteriaceae	Klebsiella	Klebsiella pneumoniae	Klebsiella pneumoniae strain CriePir120 plasmid unnamed2, complete sequence	CP063010.1	0.0327227
			Pseudomonadota	Gammaproteobacteria	Enterobacterales	Enterobacteriaceae	Klebsiella	Klebsiella pneumoniae	Klebsiella pneumoniae strain CriePir116 plasmid unnamed, complete sequence	CP063012.1	0.0417116
			Pseudomonadota	Gammaproteobacteria	Enterobacterales	Enterobacteriaceae	Klebsiella	Klebsiella pneumoniae	Klebsiella pneumoniae strain 2016_49 plasmid pMS3802OXARMA, complete sequence	CP068017.1	0.0358575
			Pseudomonadota	Gammaproteobacteria	Enterobacterales	Enterobacteriaceae	Klebsiella	Klebsiella pneumoniae	Klebsiella pneumoniae strain FDAARGOS_1327 plasmid unnamed1, complete sequence	CP069833.1	0.0341361
			Pseudomonadota	Gammaproteobacteria	Enterobacterales	Enterobacteriaceae	Klebsiella	Klebsiella pasteurii	Klebsiella pasteurii strain Kox205 plasmid pKOX205_2, complete sequence	CP089405.1	0.0288636
			Pseudomonadota	Gammaproteobacteria	Enterobacterales	Enterobacteriaceae	Klebsiella	Klebsiella michiganensis	Klebsiella michiganensis strain 8-1 plasmid unnamed1, complete sequence	CP089449.1	0.0345853
			Pseudomonadota	Gammaproteobacteria	Enterobacterales	Enterobacteriaceae	Enterobacter	Enterobacter cloacae	Enterobacter cloacae strain El1573 plasmid pEl1573, complete sequence	JX101693.1	0.0288636
			Pseudomonadota	Gammaproteobacteria	Enterobacterales	Enterobacteriaceae	Klebsiella	Klebsiella pneumoniae	Klebsiella pneumoniae plasmid pOXAAPSS2, complete sequence	KU159086.1	0.032829
			Pseudomonadota	Gammaproteobacteria	Enterobacterales	Enterobacteriaceae	Escherichia	Escherichia coli	Escherichia coli strain 06K2206 plasmid LM6771, complete sequence	KX009507.1	0.0334751
			Pseudomonadota	Gammaproteobacteria	Enterobacterales	Enterobacteriaceae	Klebsiella	Klebsiella pneumoniae	Klebsiella pneumoniae A1-1 plasmid pKp1-1 genomic DNA, complete sequence	LC505604.1	0.0343598
			Pseudomonadota	Gammaproteobacteria	Enterobacterales	Enterobacteriaceae	Klebsiella	Klebsiella pneumoniae	Klebsiella pneumoniae A1-3 plasmid pA1-3 DNA, complete sequence	LC508263.1	0.0343598
			Pseudomonadota	Gammaproteobacteria	Enterobacterales	Enterobacteriaceae	Klebsiella	Klebsiella pneumoniae	Klebsiella pneumoniae A2-1 plasmid pA2-4 DNA, complete sequence	LC508722.1	0.0343598
			Pseudomonadota	Gammaproteobacteria	Enterobacterales	Enterobacteriaceae	Escherichia	Escherichia coli	Escherichia coli CEX24 plasmid pCEX24 DNA, complete sequence	LC556214.1	0.0314775
			Pseudomonadota	Gammaproteobacteria	Enterobacterales	Enterobacteriaceae	Escherichia	Escherichia coli	Escherichia coli CEX25 plasmid pCEX25 DNA, complete sequence	LC556215.1	0.0313762
			Pseudomonadota	Gammaproteobacteria	Enterobacterales	Enterobacteriaceae	Escherichia	Escherichia coli	Escherichia coli CEX14 plasmid pCEX14 DNA, complete sequence	LC556216.1	0.0313762
			Pseudomonadota	Gammaproteobacteria	Enterobacterales	Enterobacteriaceae	Escherichia	Escherichia coli	Escherichia coli CEX3 plasmid pCEX3 DNA, complete sequence	LC556217.1	0.0313762
			Pseudomonadota	Gammaproteobacteria	Enterobacterales	Enterobacteriaceae	Enterobacter	Enterobacter cloacae	Enterobacter cloacae CEX5 plasmid pCEX5 DNA, complete sequence	LC556218.1	0.0313762
			Pseudomonadota	Gammaproteobacteria	Enterobacterales	Enterobacteriaceae	Enterobacter	Enterobacter cloacae	Enterobacter cloacae CEX6 plasmid pCEX6 DNA, complete sequence	LC556219.1	0.0326168
			Pseudomonadota	Gammaproteobacteria	Enterobacterales	Enterobacteriaceae	Enterobacter	Enterobacter cloacae	Enterobacter cloacae CEX4 plasmid pCEX4 DNA, complete sequence	LC556220.1	0.0313762
			Pseudomonadota	Gammaproteobacteria	Enterobacterales	Enterobacteriaceae	Klebsiella	Klebsiella pneumoniae	Klebsiella pneumoniae CEX18 plasmid pCEX18 DNA, complete sequence	LC556221.1	0.0313762
			Pseudomonadota	Gammaproteobacteria	Enterobacterales	Enterobacteriaceae	Klebsiella	Klebsiella pneumoniae	Klebsiella pneumoniae CEX23 plasmid pCEX23 DNA, complete sequence	LC556222.1	0.0313762
			Pseudomonadota	Gammaproteobacteria	Enterobacterales	Enterobacteriaceae	Klebsiella	Klebsiella pneumoniae	Klebsiella pneumoniae B6 plasmid pB6_IMP1 DNA, complete sequence	LC602695.1	0.0309745
			Pseudomonadota	Gammaproteobacteria	Enterobacterales	Enterobacteriaceae	Escherichia	Escherichia coli	Escherichia coli B8 plasmid pB8_IMP1 DNA, complete sequence	LC602697.1	0.0309745
			Pseudomonadota	Gammaproteobacteria	Enterobacterales	Enterobacteriaceae	Enterobacter	Enterobacter cloacae	Enterobacter cloacae B9 plasmid pB9_IMP1 DNA, complete sequence	LC602698.1	0.0309745
			Pseudomonadota	Gammaproteobacteria	Enterobacterales	Enterobacteriaceae	Enterobacter	Enterobacter cloacae	Enterobacter cloacae B11 plasmid pB11_IMP1 DNA, complete sequence	LC602700.1	0.0309745
			Pseudomonadota	Gammaproteobacteria	Enterobacterales	Enterobacteriaceae	Enterobacter	Enterobacter cloacae	Enterobacter cloacae B12 plasmid pB12IMP1 DNA, complete sequence	LC635857.1	0.030875
			Pseudomonadota	Gammaproteobacteria	Enterobacterales	Enterobacteriaceae	Citrobacter	Citrobacter freundii	Citrobacter freundii 12CC1 plasmid p12CC1_CTX-M-3 DNA, complete sequence	LC735985.1	0.0329357
			Pseudomonadota	Gammaproteobacteria	Enterobacterales	Enterobacteriaceae	Klebsiella	Klebsiella pneumoniae	Klebsiella pneumoniae genome assembly, plasmid: 6	LT968692.1	0.0326168
			Pseudomonadota	Gammaproteobacteria	Enterobacterales	Enterobacteriaceae	Klebsiella	Klebsiella aerogenes	Klebsiella aerogenes plasmid pEa1631, complete sequence	MG516907.1	0.0301881
			Pseudomonadota	Gammaproteobacteria	Enterobacterales	Enterobacteriaceae	Salmonella	Salmonella enterica	Salmonella enterica subsp. enterica serovar Havana strain Sal_373 plasmid pSEIL-3, complete sequence	MN380440.1	0.0352724
			Pseudomonadota	Gammaproteobacteria	Enterobacterales	Enterobacteriaceae	Escherichia	Escherichia coli	Escherichia coli strain EC41 plasmid pEC41, complete sequence	MW548582.1	0.035622
DL700	pSCH909		Pseudomonadota	Gammaproteobacteria	Enterobacterales	Enterobacteriaceae	Escherichia	Escherichia coli	Escherichia coli strain RIVM_C018689 plasmid pRIVM_C018689_3, complete sequence	CP068833.1	0.0109571
			Pseudomonadota	Gammaproteobacteria	Enterobacterales	Enterobacteriaceae	Klebsiella	Klebsiella pneumoniae	Klebsiella pneumoniae strain RIVM_C017286 plasmid pRIVM_C017286_2, complete sequence	CP068867.1	0.0109136
			Pseudomonadota	Gammaproteobacteria	Enterobacterales	Enterobacteriaceae	Escherichia	Escherichia coli	Escherichia coli strain MEI005 plasmid p1_pMV-OXA-48, complete sequence	CP071260.1	0.0110007
			Pseudomonadota	Gammaproteobacteria	Enterobacterales	Enterobacteriaceae	Escherichia	Escherichia coli	Escherichia coli strain MEI003 plasmid p1_pMV-OXA-48, complete sequence	CP071264.1	0.0110007
			Pseudomonadota	Gammaproteobacteria	Enterobacterales	Enterobacteriaceae	Citrobacter	Citrobacter freundii	Citrobacter freundii strain MEI002 plasmid p1_pMV-OXA-48, complete sequence	CP071266.1	0.0110007
			Pseudomonadota	Gammaproteobacteria	Enterobacterales	Enterobacteriaceae	Klebsiella	Klebsiella pneumoniae	Klebsiella pneumoniae strain MEI009 plasmid pMEI009_2_OXA-48, complete sequence	CP074679.1	0.0110007
			Pseudomonadota	Gammaproteobacteria	Enterobacterales	Enterobacteriaceae	Escherichia	Escherichia coli	Escherichia coli strain MEI008 plasmid pMEI008_2_OXA-48, complete sequence	CP074682.1	0.0110007
			Pseudomonadota	Gammaproteobacteria	Enterobacterales	Enterobacteriaceae	Enterobacter	Enterobacter hormaechei	Enterobacter hormaechei subsp. xiangfangensis strain va18651 plasmid p3-va18651, complete sequence	CP097345.1	0.0110007
			Pseudomonadota	Gammaproteobacteria	Enterobacterales	Enterobacteriaceae	Klebsiella	Klebsiella pneumoniae	Klebsiella pneumoniae isolate 15 genome assembly, plasmid: P2	OW967458.1	0.0111321
			Pseudomonadota	Gammaproteobacteria	Enterobacterales	Enterobacteriaceae	Klebsiella	Klebsiella pneumoniae	Klebsiella pneumoniae isolate 307 genome assembly, plasmid: P2	OW967771.1	0.0125405
			Pseudomonadota	Gammaproteobacteria	Enterobacterales	Enterobacteriaceae	Klebsiella	Klebsiella pneumoniae	Klebsiella pneumoniae isolate 340 genome assembly, plasmid: P3	OW967792.1	0.0117112
			Pseudomonadota	Gammaproteobacteria	Enterobacterales	Enterobacteriaceae	Escherichia	Escherichia coli	Escherichia coli isolate 538 genome assembly, plasmid: P2	OW967797.1	0.0110007
			Pseudomonadota	Gammaproteobacteria	Enterobacterales	Enterobacteriaceae	Klebsiella	Klebsiella pneumoniae	Klebsiella pneumoniae isolate 147 genome assembly, plasmid: P2	OW967817.1	0.0110007
			Pseudomonadota	Gammaproteobacteria	Enterobacterales	Enterobacteriaceae	Klebsiella	Klebsiella pneumoniae	Klebsiella pneumoniae isolate 11 genome assembly, plasmid: P2	OW967839.1	0.011621
			Pseudomonadota	Gammaproteobacteria	Enterobacterales	Enterobacteriaceae	Klebsiella	Klebsiella pneumoniae	Klebsiella pneumoniae isolate 11 genome assembly, plasmid: P2	OW967859.1	0.0125405
			Pseudomonadota	Gammaproteobacteria	Enterobacterales	Enterobacteriaceae	Klebsiella	Klebsiella pneumoniae	Klebsiella pneumoniae isolate 11 genome assembly, plasmid: P2	OW967863.1	0.0117112
			Pseudomonadota	Gammaproteobacteria	Enterobacterales	Enterobacteriaceae	Klebsiella	Klebsiella pneumoniae	Klebsiella pneumoniae isolate 307 genome assembly, plasmid: P2	OW967870.1	0.0110007
			Pseudomonadota	Gammaproteobacteria	Enterobacterales	Enterobacteriaceae	Klebsiella	Klebsiella pneumoniae	Klebsiella pneumoniae isolate 152 genome assembly, plasmid: P3	OW967902.1	0.0110007
			Pseudomonadota	Gammaproteobacteria	Enterobacterales	Enterobacteriaceae	Klebsiella	Klebsiella pneumoniae	Klebsiella pneumoniae isolate 11 genome assembly, plasmid: P1	OW967911.1	0.0117112
			Pseudomonadota	Gammaproteobacteria	Enterobacterales	Enterobacteriaceae	Klebsiella	Klebsiella pneumoniae	Klebsiella pneumoniae isolate 392 genome assembly, plasmid: P2	OW967956.1	0.0117112
			Pseudomonadota	Gammaproteobacteria	Enterobacterales	Enterobacteriaceae	Klebsiella	Klebsiella pneumoniae	Klebsiella pneumoniae isolate 15 genome assembly, plasmid: P3	OW967962.1	0.0110007
			Pseudomonadota	Gammaproteobacteria	Enterobacterales	Enterobacteriaceae	Klebsiella	Klebsiella pneumoniae	Klebsiella pneumoniae isolate 392 genome assembly, plasmid: P2	OW967964.1	0.0126819
			Pseudomonadota	Gammaproteobacteria	Enterobacterales	Enterobacteriaceae	Escherichia	Escherichia coli	Escherichia coli isolate 10 genome assembly, plasmid: P3	OW967978.1	0.0110007
			Pseudomonadota	Gammaproteobacteria	Enterobacterales	Enterobacteriaceae	Klebsiella	Klebsiella pneumoniae	Klebsiella pneumoniae isolate 45 genome assembly, plasmid: P2	OW967989.1	0.0119383
			Pseudomonadota	Gammaproteobacteria	Enterobacterales	Enterobacteriaceae	Klebsiella	Klebsiella pneumoniae	Klebsiella pneumoniae isolate 11 genome assembly, plasmid: P1	OW967993.1	0.0117112
			Pseudomonadota	Gammaproteobacteria	Enterobacterales	Enterobacteriaceae	Klebsiella	Klebsiella pneumoniae	Klebsiella pneumoniae isolate 11 genome assembly, plasmid: P2	OW968009.1	0.0121679
			Pseudomonadota	Gammaproteobacteria	Enterobacterales	Enterobacteriaceae	Escherichia	Escherichia coli	Escherichia coli isolate 58 genome assembly, plasmid: P2	OW968013.1	0.0117112
			Pseudomonadota	Gammaproteobacteria	Enterobacterales	Enterobacteriaceae	Klebsiella	Klebsiella pneumoniae	Klebsiella pneumoniae isolate 11 genome assembly, plasmid: P2	OW968025.1	0.0117112
			Pseudomonadota	Gammaproteobacteria	Enterobacterales	Enterobacteriaceae	Klebsiella	Klebsiella pneumoniae	Klebsiella pneumoniae isolate 307 genome assembly, plasmid: P2	OW968036.1	0.0117112
			Pseudomonadota	Gammaproteobacteria	Enterobacterales	Enterobacteriaceae	Klebsiella	Klebsiella pneumoniae	Klebsiella pneumoniae isolate 11 genome assembly, plasmid: P1	OW968039.1	0.0117112
			Pseudomonadota	Gammaproteobacteria	Enterobacterales	Enterobacteriaceae	Klebsiella	Klebsiella pneumoniae	Klebsiella pneumoniae isolate 11 genome assembly, plasmid: P1	OW968058.1	0.0117112
			Pseudomonadota	Gammaproteobacteria	Enterobacterales	Enterobacteriaceae	Klebsiella	Klebsiella pneumoniae	Klebsiella pneumoniae isolate 152 genome assembly, plasmid: P3	OW968082.1	0.0110007
			Pseudomonadota	Gammaproteobacteria	Enterobacterales	Enterobacteriaceae	Klebsiella	Klebsiella pneumoniae	Klebsiella pneumoniae isolate 11 genome assembly, plasmid: P1	OW968093.1	0.0117112
			Pseudomonadota	Gammaproteobacteria	Enterobacterales	Enterobacteriaceae	Klebsiella	Klebsiella pneumoniae	Klebsiella pneumoniae isolate 307 genome assembly, plasmid: P2	OW968122.1	0.0110007
			Pseudomonadota	Gammaproteobacteria	Enterobacterales	Enterobacteriaceae	Escherichia	Escherichia coli	Escherichia coli isolate 10 genome assembly, plasmid: P3	OW968127.1	0.0109571
			Pseudomonadota	Gammaproteobacteria	Enterobacterales	Enterobacteriaceae	Klebsiella	Klebsiella pneumoniae	Klebsiella pneumoniae isolate 5002 genome assembly, plasmid: P3	OW968218.1	0.0110007
			Pseudomonadota	Gammaproteobacteria	Enterobacterales	Enterobacteriaceae	Klebsiella	Klebsiella pneumoniae	Klebsiella pneumoniae isolate 307 genome assembly, plasmid: P2	OW968227.1	0.0122141
			Pseudomonadota	Gammaproteobacteria	Enterobacterales	Enterobacteriaceae	Klebsiella	Klebsiella pneumoniae	Klebsiella pneumoniae isolate 392 genome assembly, plasmid: P2	OW968236.1	0.0117112
			Pseudomonadota	Gammaproteobacteria	Enterobacterales	Enterobacteriaceae	Klebsiella	Klebsiella pneumoniae	Klebsiella pneumoniae isolate 15 genome assembly, plasmid: P4	OW968255.1	0.0110007
			Pseudomonadota	Gammaproteobacteria	Enterobacterales	Enterobacteriaceae	Klebsiella	Klebsiella pneumoniae	Klebsiella pneumoniae isolate 307 genome assembly, plasmid: P3	OW968269.1	0.0110007
			Pseudomonadota	Gammaproteobacteria	Enterobacterales	Enterobacteriaceae	Klebsiella	Klebsiella pneumoniae	Klebsiella pneumoniae isolate 307 genome assembly, plasmid: P3	OW968304.1	0.0110007
			Pseudomonadota	Gammaproteobacteria	Enterobacterales	Enterobacteriaceae	Enterobacter	Enterobacter cloacae	Enterobacter cloacae isolate 1382 genome assembly, plasmid: P2	OW968330.1	0.0110007
			Pseudomonadota	Gammaproteobacteria	Enterobacterales	Enterobacteriaceae	Klebsiella	Klebsiella pneumoniae	Klebsiella pneumoniae isolate 307 genome assembly, plasmid: P2	OW968352.1	0.0117112
			Pseudomonadota	Gammaproteobacteria	Enterobacterales	Enterobacteriaceae	Klebsiella	Klebsiella pneumoniae	Klebsiella pneumoniae isolate 307 genome assembly, plasmid: P3	OW968367.1	0.0110007
			Pseudomonadota	Gammaproteobacteria	Enterobacterales	Enterobacteriaceae	Klebsiella	Klebsiella pneumoniae	Klebsiella pneumoniae isolate 307 genome assembly, plasmid: P2	OW968376.1	0.0110007
			Pseudomonadota	Gammaproteobacteria	Enterobacterales	Enterobacteriaceae	Enterobacter	Enterobacter cloacae	Enterobacter cloacae isolate 171 genome assembly, plasmid: P1	OW968397.1	0.0110007
			Pseudomonadota	Gammaproteobacteria	Enterobacterales	Enterobacteriaceae	Klebsiella	Klebsiella pneumoniae	Klebsiella pneumoniae isolate 307 genome assembly, plasmid: P3	OW968406.1	0.0110007
			Pseudomonadota	Gammaproteobacteria	Enterobacterales	Enterobacteriaceae	Escherichia	Escherichia coli	Escherichia coli isolate 11106 genome assembly, plasmid: P2	OW968442.1	0.0110007
			Pseudomonadota	Gammaproteobacteria	Enterobacterales	Enterobacteriaceae	Klebsiella	Klebsiella oxytoca	Klebsiella oxytoca isolate 327 genome assembly, plasmid: P4	OW968448.1	0.0109571
			Pseudomonadota	Gammaproteobacteria	Enterobacterales	Enterobacteriaceae	Enterobacter	Enterobacter cloacae	Enterobacter cloacae isolate 66 genome assembly, plasmid: P2	OW968471.1	0.0110007
			Pseudomonadota	Gammaproteobacteria	Enterobacterales	Enterobacteriaceae	Klebsiella	Klebsiella pneumoniae	Klebsiella pneumoniae isolate 15 genome assembly, plasmid: P3	OW969595.1	0.0116661
			Pseudomonadota	Gammaproteobacteria	Enterobacterales	Enterobacteriaceae	Klebsiella	Klebsiella pneumoniae	Klebsiella pneumoniae isolate 11 genome assembly, plasmid: P2	OW969607.1	0.0110007
			Pseudomonadota	Gammaproteobacteria	Enterobacterales	Enterobacteriaceae	Klebsiella	Klebsiella pneumoniae	Klebsiella pneumoniae isolate 11 genome assembly, plasmid: P2	OW969613.1	0.0110007
			Pseudomonadota	Gammaproteobacteria	Enterobacterales	Enterobacteriaceae	Enterobacter	Enterobacter cloacae	Enterobacter cloacae isolate 662 genome assembly, plasmid: P1	OW969621.1	0.0169536
			Pseudomonadota	Gammaproteobacteria	Enterobacterales	Enterobacteriaceae	Enterobacter	Enterobacter cloacae	Enterobacter cloacae isolate 732 genome assembly, plasmid: P2	OW969626.1	0.0117564
			Pseudomonadota	Gammaproteobacteria	Enterobacterales	Enterobacteriaceae	Klebsiella	Klebsiella pneumoniae	Klebsiella pneumoniae isolate 392 genome assembly, plasmid: P1	OW969637.1	0.0117112
			Pseudomonadota	Gammaproteobacteria	Enterobacterales	Enterobacteriaceae	Klebsiella	Klebsiella pneumoniae	Klebsiella pneumoniae isolate 392 genome assembly, plasmid: P1	OW969640.1	0.0117112
			Pseudomonadota	Gammaproteobacteria	Enterobacterales	Enterobacteriaceae	Klebsiella	Klebsiella pneumoniae	Klebsiella pneumoniae isolate 5001 genome assembly, plasmid: P2	OW969658.1	0.0117112
			Pseudomonadota	Gammaproteobacteria	Enterobacterales	Enterobacteriaceae	Enterobacter	Enterobacter cloacae	Enterobacter cloacae isolate 732 genome assembly, plasmid: P2	OW969667.1	0.0117112
			Pseudomonadota	Gammaproteobacteria	Enterobacterales	Enterobacteriaceae	Enterobacter	Enterobacter cloacae	Enterobacter cloacae isolate 114 genome assembly, plasmid: P1	OW969671.1	0.0117112
			Pseudomonadota	Gammaproteobacteria	Enterobacterales	Enterobacteriaceae	Klebsiella	Klebsiella pneumoniae	Klebsiella pneumoniae isolate 39 genome assembly, plasmid: P2	OW969675.1	0.0117112
			Pseudomonadota	Gammaproteobacteria	Enterobacterales	Enterobacteriaceae	Enterobacter	Enterobacter cloacae	Enterobacter cloacae isolate 171 genome assembly, plasmid: P1	OW969699.1	0.0110007
			Pseudomonadota	Gammaproteobacteria	Enterobacterales	Enterobacteriaceae	Enterobacter	Enterobacter cloacae	Enterobacter cloacae isolate 114 genome assembly, plasmid: P2	OW969717.1	0.0117112
			Pseudomonadota	Gammaproteobacteria	Enterobacterales	Enterobacteriaceae	Klebsiella	Klebsiella pneumoniae	Klebsiella pneumoniae isolate 11 genome assembly, plasmid: P2	OW969731.1	0.0117112
			Pseudomonadota	Gammaproteobacteria	Enterobacterales	Enterobacteriaceae	Klebsiella	Klebsiella pneumoniae	Klebsiella pneumoniae isolate 392 genome assembly, plasmid: P2	OW969748.1	0.0110007
			Pseudomonadota	Gammaproteobacteria	Enterobacterales	Enterobacteriaceae	Klebsiella	Klebsiella variicola	Klebsiella variicola isolate 0 genome assembly, plasmid: P2	OW969751.1	0.0117112
			Pseudomonadota	Gammaproteobacteria	Enterobacterales	Enterobacteriaceae	Klebsiella	Klebsiella pneumoniae	Klebsiella pneumoniae isolate 147 genome assembly, plasmid: P3	OW969800.1	0.0110007
			Pseudomonadota	Gammaproteobacteria	Enterobacterales	Enterobacteriaceae	Klebsiella	Klebsiella pneumoniae	Klebsiella pneumoniae isolate 307 genome assembly, plasmid: P3	OW969842.1	0.0110007
			Pseudomonadota	Gammaproteobacteria	Enterobacterales	Enterobacteriaceae	Klebsiella	Klebsiella pneumoniae	Klebsiella pneumoniae isolate 405 genome assembly, plasmid: P2	OW969872.1	0.0110007
			Pseudomonadota	Gammaproteobacteria	Enterobacterales	Enterobacteriaceae	Klebsiella	Klebsiella pneumoniae	Klebsiella pneumoniae isolate 392 genome assembly, plasmid: P1	OW969931.1	0.0117112
			Pseudomonadota	Gammaproteobacteria	Enterobacterales	Enterobacteriaceae	Klebsiella	Klebsiella pneumoniae	Klebsiella pneumoniae isolate 147 genome assembly, plasmid: P3	OW970026.1	0.0136991
			Pseudomonadota	Gammaproteobacteria	Enterobacterales	Enterobacteriaceae	Klebsiella	Klebsiella pneumoniae	Klebsiella pneumoniae isolate 11 genome assembly, plasmid: P2	OW970156.1	0.0110007
			Pseudomonadota	Gammaproteobacteria	Enterobacterales	Enterobacteriaceae	Klebsiella	Klebsiella pneumoniae	Klebsiella pneumoniae isolate 147 genome assembly, plasmid: P3	OW970360.1	0.0110007
			Pseudomonadota	Gammaproteobacteria	Enterobacterales	Enterobacteriaceae	Klebsiella	Klebsiella pneumoniae	Klebsiella pneumoniae isolate 147 genome assembly, plasmid: P3	OW970368.1	0.0110007
			Pseudomonadota	Gammaproteobacteria	Enterobacterales	Enterobacteriaceae	Klebsiella	Klebsiella pneumoniae	Klebsiella pneumoniae isolate 147 genome assembly, plasmid: P3	OW970382.1	0.0110007
			Pseudomonadota	Gammaproteobacteria	Enterobacterales	Enterobacteriaceae	Klebsiella	Klebsiella pneumoniae	Klebsiella pneumoniae isolate 147 genome assembly, plasmid: P3	OW970416.1	0.0110007
			Pseudomonadota	Gammaproteobacteria	Enterobacterales	Enterobacteriaceae	Klebsiella	Klebsiella pneumoniae	Klebsiella pneumoniae isolate 147 genome assembly, plasmid: P2	OW970424.1	0.0110007
			Pseudomonadota	Gammaproteobacteria	Enterobacterales	Enterobacteriaceae	Klebsiella	Klebsiella pneumoniae	Klebsiella pneumoniae isolate 147 genome assembly, plasmid: P3	OW970439.1	0.0110007
			Pseudomonadota	Gammaproteobacteria	Enterobacterales	Enterobacteriaceae	Klebsiella	Klebsiella pneumoniae	Klebsiella pneumoniae isolate 147 genome assembly, plasmid: P2	OW970454.1	0.0110007
			Pseudomonadota	Gammaproteobacteria	Enterobacterales	Enterobacteriaceae	Klebsiella	Klebsiella pneumoniae	Klebsiella pneumoniae isolate 147 genome assembly, plasmid: P3	OW970495.1	0.0110007
			Pseudomonadota	Gammaproteobacteria	Enterobacterales	Enterobacteriaceae	Klebsiella	Klebsiella pneumoniae	Klebsiella pneumoniae isolate 147 genome assembly, plasmid: P2	OW970523.1	0.0110007
			Pseudomonadota	Gammaproteobacteria	Enterobacterales	Enterobacteriaceae	Klebsiella	Klebsiella pneumoniae	Klebsiella pneumoniae isolate 147 genome assembly, plasmid: P2	OW970532.1	0.0110007
			Pseudomonadota	Gammaproteobacteria	Enterobacterales	Enterobacteriaceae	Klebsiella	Klebsiella pneumoniae	Klebsiella pneumoniae isolate 147 genome assembly, plasmid: P3	OW970543.1	0.0110007
			Pseudomonadota	Gammaproteobacteria	Enterobacterales	Enterobacteriaceae	Klebsiella	Klebsiella pneumoniae	Klebsiella pneumoniae isolate 147 genome assembly, plasmid: P3	OW970556.1	0.0110007
			Pseudomonadota	Gammaproteobacteria	Enterobacterales	Enterobacteriaceae	Klebsiella	Klebsiella pneumoniae	Klebsiella pneumoniae isolate 147 genome assembly, plasmid: P3	OW970563.1	0.0110007
			Pseudomonadota	Gammaproteobacteria	Enterobacterales	Enterobacteriaceae	Klebsiella	Klebsiella pneumoniae	Klebsiella pneumoniae isolate 147 genome assembly, plasmid: P2	OW993924.1	0.0110007
			Pseudomonadota	Gammaproteobacteria	Enterobacterales	Enterobacteriaceae	Citrobacter	Citrobacter freundii	Citrobacter freundii isolate 112 genome assembly, plasmid: P4	OW995945.1	0.0110007
			Pseudomonadota	Gammaproteobacteria	Enterobacterales	Enterobacteriaceae	Klebsiella	Klebsiella pneumoniae	Klebsiella pneumoniae isolate 392 genome assembly, plasmid: P3	OX030690.1	0.0117112
			Pseudomonadota	Gammaproteobacteria	Enterobacterales	Enterobacteriaceae	Klebsiella	Klebsiella pneumoniae	Klebsiella pneumoniae isolate 11 genome assembly, plasmid: P2	OX030693.1	0.0117112
			Pseudomonadota	Gammaproteobacteria	Enterobacterales	Enterobacteriaceae	Escherichia	Escherichia coli	Escherichia coli isolate 131 genome assembly, plasmid: P3	OX030704.1	0.0110007
			Pseudomonadota	Gammaproteobacteria	Enterobacterales	Enterobacteriaceae	Klebsiella	Klebsiella pneumoniae	Klebsiella pneumoniae isolate 307 genome assembly, plasmid: P3	OX030711.1	0.0110007
			Pseudomonadota	Gammaproteobacteria	Enterobacterales	Enterobacteriaceae	Klebsiella	Klebsiella pneumoniae	Klebsiella pneumoniae isolate 307 genome assembly, plasmid: P3	OX030721.1	0.0110007
			Pseudomonadota	Gammaproteobacteria	Enterobacterales	Enterobacteriaceae	Escherichia	Escherichia coli	Escherichia coli isolate 68 genome assembly, plasmid: P4	OX030732.1	0.0110007
			Pseudomonadota	Gammaproteobacteria	Enterobacterales	Enterobacteriaceae	Klebsiella	Klebsiella pneumoniae	Klebsiella pneumoniae isolate 307 genome assembly, plasmid: P1	OX030739.1	0.0110007
			Pseudomonadota	Gammaproteobacteria	Enterobacterales	Enterobacteriaceae	Klebsiella	Klebsiella pneumoniae	Klebsiella pneumoniae isolate 307 genome assembly, plasmid: P3	OX030751.1	0.0101041
DL712 SE168 SE169 SE172	pSL267 pQC07_2 pQC08_3 pQC11_4		Pseudomonadota	Gammaproteobacteria	Enterobacterales	Enterobacteriaceae	Escherichia	Escherichia coli	Escherichia coli genome assembly FHI72, scaffold scaffold-21_contig-12.0_1_58298_[organism:Escherichia	LM996863.1	0.0284967
SE001	p10VA1		Pseudomonadota	Gammaproteobacteria	Enterobacterales	Enterobacteriaceae	Citrobacter	Citrobacter freundii	Citrobacter freundii strain CIFR51929 plasmid p51929_MCR_VIM, complete sequence	CP059429.1	0.0444041
SE168 SE169 SE172	pQC07_2 pQC08_3 pQC11_4		Pseudomonadota	Gammaproteobacteria	Enterobacterales	Enterobacteriaceae	Klebsiella	Klebsiella aerogenes	Klebsiella aerogenes plasmid pMRY13-134EAE_1 DNA, complete genome, strain: MRY13-134	AP018455.1	0.00216198
			Pseudomonadota	Gammaproteobacteria	Enterobacterales	Enterobacteriaceae	Enterobacter	Enterobacter hormaechei	Enterobacter hormaechei FUJ80013 plasmid pFJMB80013_2 DNA, complete genome	AP025789.1	0.0313762
			Pseudomonadota	Gammaproteobacteria	Enterobacterales	Enterobacteriaceae	Escherichia	Escherichia coli	Escherichia coli strain Ecol_745 plasmid pEC745_OXA48, complete sequence	CP015075.2	0.0321972
			Pseudomonadota	Gammaproteobacteria	Enterobacterales	Enterobacteriaceae	Klebsiella	Klebsiella pneumoniae	Klebsiella pneumoniae strain 1050 plasmid pKp1050-3, complete sequence	CP023419.1	0.0309745
			Pseudomonadota	Gammaproteobacteria	Enterobacterales	Enterobacteriaceae	Klebsiella	Klebsiella pneumoniae	Klebsiella pneumoniae strain MSB1_8A-sc-2280397 plasmid unnamed5, complete sequence	CP031805.1	0.0327227
			Pseudomonadota	Gammaproteobacteria	Enterobacterales	Enterobacteriaceae	Klebsiella	Klebsiella quasipneumoniae	Klebsiella quasipneumoniae strain 3Z-5L plasmid p3Z-5L-4, complete sequence	CP072519.1	0.0257292
			Pseudomonadota	Gammaproteobacteria	Enterobacterales	Enterobacteriaceae	Klebsiella	Klebsiella pneumoniae	Klebsiella pneumoniae MyNCGM084 plasmid pMyNCGM084, complete sequence	LC536683.1	0.0350415
			Pseudomonadota	Gammaproteobacteria	Enterobacterales	Enterobacteriaceae	Klebsiella	Klebsiella pneumoniae	Klebsiella pneumoniae isolate 5825 genome assembly, plasmid: Kp5825_OXA-162_	LR824486.1	0.0317837
			Pseudomonadota	Gammaproteobacteria	Enterobacterales	Enterobacteriaceae	Klebsiella	Klebsiella pneumoniae	Klebsiella pneumoniae isolate KSB1_9J-sc-2280309 genome assembly, plasmid: 3	LR890436.1	0.0365754
			Pseudomonadota	Gammaproteobacteria	Enterobacterales	Enterobacteriaceae	Citrobacter	Citrobacter freundii	Citrobacter freundii strain IT-Cfr-01/2015 plasmid pIT-Cfr-01/2015, complete sequence	MH722216.1	0.0343598
			Pseudomonadota	Gammaproteobacteria	Enterobacterales	Enterobacteriaceae	Klebsiella	Klebsiella pneumoniae	Klebsiella pneumoniae strain IT-Kpn-01/2014 plasmid pIT-Kpn-01/2014, complete sequence	MH722217.1	0.0384495
			Pseudomonadota	Gammaproteobacteria	Enterobacterales	Enterobacteriaceae	Klebsiella	Klebsiella pneumoniae	Klebsiella pneumoniae strain IT-Kpn-09/2015 plasmid pIT-Kpn-09/2015, complete sequence	MH722218.1	0.0384495
			Pseudomonadota	Gammaproteobacteria	Enterobacterales	Enterobacteriaceae	Enterobacter	Enterobacter cloacae	Enterobacter cloacae strain EN3 plasmid pEN3-NDM, complete sequence	MZ359668.1	0.037311
			Pseudomonadota	Gammaproteobacteria	Enterobacterales	Enterobacteriaceae	Klebsiella	Klebsiella pneumoniae	Klebsiella pneumoniae isolate 307 genome assembly, plasmid: P1	OW959901.1	0.0381928
			Pseudomonadota	Gammaproteobacteria	Enterobacterales	Enterobacteriaceae	Klebsiella	Klebsiella pneumoniae	Klebsiella pneumoniae isolate 101 genome assembly, plasmid: P2	OW959921.1	0.047688
			Pseudomonadota	Gammaproteobacteria	Enterobacterales	Enterobacteriaceae	Enterobacter	Enterobacter cloacae	Enterobacter cloacae isolate 78 genome assembly, plasmid: P4	OW967489.1	0.035622
DL396 DL551	pCAV1761-6393 pCAV1492-6393	12	Pseudomonadota	Gammaproteobacteria	Enterobacterales	Enterobacteriaceae	Raoultella	Raoultella ornithinolytica	Raoultella ornithinolytica plasmid pWP3-W18-ESBL-06_7 DNA, complete genome, strain: WP3-W18-ESBL-06	AP021990.1	0.035622
			Pseudomonadota	Gammaproteobacteria	Enterobacterales	Enterobacteriaceae	Klebsiella	Klebsiella pneumoniae	Klebsiella pneumoniae strain RHBSTW-00433 plasmid pRHBSTW-00433_7, complete sequence	CP056536.1	0.0230043
			Pseudomonadota	Gammaproteobacteria	Enterobacterales	Enterobacteriaceae	Klebsiella	Klebsiella oxytoca	Klebsiella oxytoca strain RHBSTW-00651 plasmid pRHBSTW-00651_5, complete sequence	CP056672.1	0.0323015
			Pseudomonadota	Gammaproteobacteria	Enterobacterales	Enterobacteriaceae	Citrobacter	Citrobacter sp.	Citrobacter sp. BIDMC108 plasmid unnamed3, complete sequence	CP073010.1	0.0351567
			Pseudomonadota	Gammaproteobacteria	Enterobacterales	Enterobacteriaceae	Klebsiella	Klebsiella oxytoca	Klebsiella oxytoca strain ST34 plasmid pMB3888B_3, complete sequence	CP103693.1	0.0324062
DL396 DL551 SE007 SE044 SE114 SE121 SE168 SE169 SE172 SE174	pCAV1761-3223 pCAV1492-3223 p12BL3_4 pCM5_2 pKC004_3 pKC034 pQC07_5 pQC08_4 pQC11_9 pQC13_2	13	Pseudomonadota	Gammaproteobacteria	Enterobacterales	Enterobacteriaceae	Klebsiella	Klebsiella pneumoniae	Klebsiella pneumoniae strain D17KP0018 plasmid pD17KP0018-5, complete sequence	CP052342.1	0.00126265
			Pseudomonadota	Gammaproteobacteria	Enterobacterales	Enterobacteriaceae	Enterobacter	Enterobacter hormaechei	Enterobacter hormaechei strain SH19PTE2 plasmid pYUSHP2-4, complete sequence	CP073775.1	0.00144387
			Pseudomonadota	Gammaproteobacteria	Enterobacterales	Enterobacteriaceae	Salmonella	Salmonella enterica	Salmonella enterica subsp. enterica serovar Bredeney strain CVM N18S0406 plasmid pN18S0406-4	CP082690.1	0.0251607
			Pseudomonadota	Gammaproteobacteria	Enterobacterales	Enterobacteriaceae	Salmonella	Salmonella enterica	Salmonella enterica strain PNUSAS021403 plasmid pPNUSAS021403_4, complete sequence	CP093107.1	0.00105797
			Pseudomonadota	Gammaproteobacteria	Enterobacterales	Enterobacteriaceae	Klebsiella	Klebsiella variicola	Klebsiella variicola strain 2022CK-00567 plasmid unnamed6, complete sequence	CP114360.1	0.00121124
			Pseudomonadota	Gammaproteobacteria	Enterobacterales	Enterobacteriaceae	Klebsiella	Klebsiella pneumoniae	Klebsiella pneumoniae isolate INF277 genome assembly, plasmid: 4	LR890207.1	0.0010072
			Pseudomonadota	Gammaproteobacteria	Enterobacterales	Enterobacteriaceae	Klebsiella	Klebsiella pneumoniae	Klebsiella pneumoniae isolate 307 genome assembly, plasmid: P4	OW849219.1	0.00103256
			Pseudomonadota	Gammaproteobacteria	Enterobacterales	Enterobacteriaceae	Klebsiella	Klebsiella pneumoniae	Klebsiella pneumoniae isolate 307 genome assembly, plasmid: P5	OW849399.1	0.00105797
DL396 DL551 SE007 SE044 SE114 SE121 SE169 SE172 SE174	pCAV1761-3223 pCAV1492-3223 p12BL3_4 pCM5_2 pKC004_3 pKC034 pQC08_4 pQC11_9 pQC13_2		Pseudomonadota	Gammaproteobacteria	Enterobacterales	Enterobacteriaceae	Citrobacter	Citrobacter freundii	Citrobacter freundii strain E51 plasmid pE51_005, complete sequence	CP042539.1	0.00157453
			Pseudomonadota	Gammaproteobacteria	Enterobacterales	Enterobacteriaceae	Salmonella	Salmonella enterica	Salmonella enterica subsp. enterica serovar Hadar strain PNUSAS018090 plasmid pPNUSAS018090_5, complete sequence	CP093101.1	0.000981871
			Pseudomonadota	Gammaproteobacteria	Enterobacterales	Enterobacteriaceae	Klebsiella	Klebsiella pneumoniae	Klebsiella pneumoniae strain 2017HL-00503 plasmid Kpn-WC17-007-05, complete sequence	CP094902.1	0.00157453
			Pseudomonadota	Gammaproteobacteria	Enterobacterales	Yersiniaceae	Yersinia	Yersinia enterocolitica	Yersinia enterocolitica strain NW116 plasmid unnamed	CP107098.1	0.00141786
			Pseudomonadota	Gammaproteobacteria	Enterobacterales	Morganellaceae	Providencia	Providencia stuartii	Providencia stuartii strain CAVP450 plasmid pCAVP450-3223, complete sequence	CP119556.1	0.00105797
			Pseudomonadota	Gammaproteobacteria	Enterobacterales	Enterobacteriaceae	Klebsiella	Klebsiella pneumoniae	Klebsiella pneumoniae isolate INF354-sc-2280183 genome assembly, plasmid: 4	LR890372.1	0.00103256
			Pseudomonadota	Gammaproteobacteria	Enterobacterales	Enterobacteriaceae	Klebsiella	Klebsiella pneumoniae	Klebsiella pneumoniae isolate 307 genome assembly, plasmid: P5	OW849225.1	0.00103256
DL396 DL551 SE007 SE044 SE114 SE121 SE172 SE174	pCAV1761-3223 pCAV1492-3223 p12BL3_4 pCM5_2 pKC004_3 pKC034 pQC11_9 pQC13_2		Pseudomonadota	Gammaproteobacteria	Enterobacterales	Enterobacteriaceae	Enterobacter	Enterobacter hormaechei	Enterobacter hormaechei strain CAV1311 plasmid pCAV1311-3223, complete sequence	CP011569.1	0.00149601
			Pseudomonadota	Gammaproteobacteria	Enterobacterales	Enterobacteriaceae	Klebsiella	Klebsiella pneumoniae	Klebsiella pneumoniae strain INF322 plasmid unnamed5, complete sequence	CP024487.1	0.00103256
			Pseudomonadota	Gammaproteobacteria	Enterobacterales	Enterobacteriaceae	Klebsiella	Klebsiella pneumoniae	Klebsiella pneumoniae strain INF249 plasmid unnamed5, complete sequence	CP024494.1	0.00108342
			Pseudomonadota	Gammaproteobacteria	Enterobacterales	Enterobacteriaceae	Enterobacter	Enterobacter cloacae	Enterobacter cloacae strain Effluent_3 plasmid unnamed4, complete sequence	CP039316.1	0.00146992
			Pseudomonadota	Gammaproteobacteria	Enterobacterales	Enterobacteriaceae	Klebsiella	Klebsiella oxytoca	Klebsiella oxytoca strain 2020CK-00213 plasmid unnamed5, complete sequence	CP118218.1	0.00157453
DL396 DL551 SE007 SE044 SE114 SE121 SE168 SE169	pCAV1761-3223 pCAV1492-3223 p12BL3_4 pCM5_2 pKC004_3 pKC034 pQC07_5 pQC08_4		Pseudomonadota	Gammaproteobacteria	Enterobacterales	Enterobacteriaceae	Klebsiella	Klebsiella pneumoniae	Klebsiella pneumoniae isolate INF133-sc-2279960 genome assembly, plasmid: 9	LR890197.1	0.000931334
DL396 DL551 SE007 SE044 SE114 SE168 SE169 SE172 SE174	pCAV1761-3223 pCAV1492-3223 p12BL3_4 pCM5_2 pKC004_3 pQC07_5 pQC08_4 pQC11_9 pQC13_2		Pseudomonadota	Gammaproteobacteria	Enterobacterales	Enterobacteriaceae	Enterobacter	Enterobacter hormaechei	Enterobacter hormaechei strain C44 plasmid pC44_004, complete sequence	CP042570.1	0.00162709
			Pseudomonadota	Gammaproteobacteria	Enterobacterales	Enterobacteriaceae	Klebsiella	Klebsiella michiganensis	Klebsiella michiganensis strain FDAARGOS_647 plasmid unnamed3, complete sequence	CP044112.1	0.00105797
			Pseudomonadota	Gammaproteobacteria	Enterobacterales	Enterobacteriaceae	Klebsiella	Klebsiella pneumoniae	Klebsiella pneumoniae isolate KSB2_2C-sc-2280354 genome assembly, plasmid: 3	LR890393.1	0.00108342
			Pseudomonadota	Gammaproteobacteria	Enterobacterales	Enterobacteriaceae	Klebsiella	Klebsiella pneumoniae	Klebsiella pneumoniae isolate KSB2_10B-sc-2280350 genome assembly, plasmid: 5	LR890488.1	0.00108342
			Pseudomonadota	Gammaproteobacteria	Enterobacterales	Enterobacteriaceae	Klebsiella	Klebsiella pneumoniae	Klebsiella pneumoniae isolate INF018-sc-2279888 genome assembly, plasmid: 4	LR890496.1	0.00105797
			Pseudomonadota	Gammaproteobacteria	Enterobacterales	Enterobacteriaceae	Klebsiella	Klebsiella pneumoniae	Klebsiella pneumoniae isolate 326 genome assembly, plasmid: P7	OW968341.1	0.00154832
DL396 DL551 SE007 SE044 SE121 SE172 SE174	pCAV1761-3223 pCAV1492-3223 p12BL3_4 pCM5_2 pKC034 pQC11_9 pQC13_2		Pseudomonadota	Gammaproteobacteria	Enterobacterales	Enterobacteriaceae	Citrobacter	Citrobacter freundii	Citrobacter freundii strain CAV1741 plasmid pCAV1741-3223, complete sequence	CP011652.1	0.00105797
			Pseudomonadota	Gammaproteobacteria	Enterobacterales	Enterobacteriaceae	Enterobacter	Enterobacter hormaechei	Enterobacter hormaechei strain CAV1176 plasmid pCAV1176-3223, complete sequence	CP011658.1	0.00152214
			Pseudomonadota	Gammaproteobacteria	Enterobacterales	Enterobacteriaceae	Raoultella	Raoultella ornithinolytica	Raoultella ornithinolytica strain FDAARGOS_431 plasmid unnamed	CP023892.1	0.00541137
			Pseudomonadota	Gammaproteobacteria	Enterobacterales	Enterobacteriaceae	Klebsiella	Klebsiella pneumoniae	Klebsiella pneumoniae strain KSB2_1B plasmid unnamed8, complete sequence	CP024514.1	0.00105797
			Pseudomonadota	Gammaproteobacteria	Enterobacterales	Enterobacteriaceae	Raoultella	Raoultella ornithinolytica	Raoultella ornithinolytica strain 23 plasmid p23_I, complete sequence	CP048358.1	0.00121124
			Pseudomonadota	Gammaproteobacteria	Enterobacterales	Enterobacteriaceae	Klebsiella	Klebsiella quasipneumoniae	Klebsiella quasipneumoniae strain RHBSTW-00268 plasmid unnamed	CP055343.1	0.00800497
			Pseudomonadota	Gammaproteobacteria	Enterobacterales	Enterobacteriaceae	Citrobacter	Citrobacter freundii	Citrobacter freundii strain RHBSTW-00269 plasmid unnamed	CP055549.1	0.00778092
			Pseudomonadota	Gammaproteobacteria	Enterobacterales	Enterobacteriaceae	Klebsiella	Klebsiella pneumoniae	Klebsiella pneumoniae strain FDAARGOS_1313 plasmid unnamed1, complete sequence	CP069901.1	0.0011856
			Pseudomonadota	Gammaproteobacteria	Enterobacterales	Enterobacteriaceae	Enterobacter	Enterobacter sp.	Enterobacter sp. MGH 14 plasmid unnamed5, complete sequence	CP072966.1	0.00136596
			Pseudomonadota	Gammaproteobacteria	Enterobacterales	Enterobacteriaceae	Klebsiella	Klebsiella michiganensis	Klebsiella michiganensis strain CZ598 plasmid pCZ598_1, complete sequence	CP073306.1	0.0010072
			Pseudomonadota	Gammaproteobacteria	Enterobacterales	Enterobacteriaceae	Salmonella	Salmonella enterica	Salmonella enterica subsp. enterica serovar 4,[5],12:i:- strain CVM N18S0736 plasmid pN18S0736-5, complete sequence	CP082593.1	0.000981871
			Pseudomonadota	Gammaproteobacteria	Enterobacterales	Yersiniaceae	Yersinia	Yersinia enterocolitica	Yersinia enterocolitica strain NW115 plasmid unnamed2	CP107084.1	0.00141786
			Pseudomonadota	Gammaproteobacteria	Enterobacterales	Enterobacteriaceae	Enterobacter	Enterobacter hormaechei	Enterobacter hormaechei strain 2020CK-00203 plasmid unnamed5, complete sequence	CP115677.1	0.0121679
			Pseudomonadota	Gammaproteobacteria	Enterobacterales	Enterobacteriaceae	Klebsiella	Klebsiella pneumoniae	Klebsiella pneumoniae isolate 437 genome assembly, plasmid: P8	OW849434.1	0.00157453
			Pseudomonadota	Gammaproteobacteria	Enterobacterales	Enterobacteriaceae	Klebsiella	Klebsiella pneumoniae	Klebsiella pneumoniae isolate 307 genome assembly, plasmid: P4	OW968201.1	0.0010072
			Pseudomonadota	Gammaproteobacteria	Enterobacterales	Enterobacteriaceae	Klebsiella	Klebsiella pneumoniae	Klebsiella pneumoniae isolate 307 genome assembly, plasmid: P4	OW968439.1	0.00105797
DL396 DL551 SE007	pCAV1761-3223 pCAV1761-3223 p12BL1_4		Pseudomonadota	Gammaproteobacteria	Enterobacterales	Enterobacteriaceae	Klebsiella	Klebsiella pneumoniae	Klebsiella pneumoniae isolate KSB2_8B-sc-2280349 genome assembly, plasmid: 4	LR890454.1	0.0010072
			Pseudomonadota	Gammaproteobacteria	Enterobacterales	Enterobacteriaceae	Klebsiella	Klebsiella pneumoniae	Klebsiella pneumoniae isolate 273 genome assembly, plasmid: P6	OW849009.1	0.000956583
			Pseudomonadota	Gammaproteobacteria	Enterobacterales	Enterobacteriaceae	Klebsiella	Klebsiella pneumoniae	Klebsiella pneumoniae isolate 307 genome assembly, plasmid: P4	OW849425.1	0.000956583
DL396 DL551 SE007 SE114 SE121 SE169 SE172 SE174	pCAV1761-3223 pCAV1492-3223 p12BL3_4 pKC004_3 pKC034 pQC08_4 pQC11_9 pQC13_2		Pseudomonadota	Gammaproteobacteria	Enterobacterales	Enterobacteriaceae	Salmonella	Salmonella enterica	Salmonella enterica subsp. enterica serovar Johannesburg strain FSIS1608038 plasmid pF18S023-3223, complete sequence	CP082443.1	0.000931334
DL396 DL551 SE007 SE114 SE168 SE169	pCAV1761-3223 pCAV1492-3223 p12BL3_4 pKC004_3 pQC07_5 pQC08_4		Pseudomonadota	Gammaproteobacteria	Enterobacterales	Enterobacteriaceae	Klebsiella	Klebsiella pneumoniae	Klebsiella pneumoniae subsp. pneumoniae Kp13 plasmid pKP13b, complete sequence	CP003994.1	0.000956583
			Pseudomonadota	Gammaproteobacteria	Enterobacterales	Enterobacteriaceae	Salmonella	Salmonella enterica	Salmonella enterica subsp. enterica serovar Typhimurium str. CDC 2010K-1587 strain USDA-ARS-USMARC-1908 plasmid pSTY4-2010K-1587, complete sequence	CP016867.1	0.000855821
			Pseudomonadota	Gammaproteobacteria	Enterobacterales	Enterobacteriaceae	Citrobacter	Citrobacter freundii	Citrobacter freundii strain E11 plasmid pE11_005, complete sequence	CP042529.1	0.00136596
			Pseudomonadota	Gammaproteobacteria	Enterobacterales	Enterobacteriaceae	Escherichia	Escherichia coli	Escherichia coli O19:H7 strain 730V1 plasmid unnamed2, complete sequence	CP061766.1	0.00288374
			Pseudomonadota	Gammaproteobacteria	Enterobacterales	Enterobacteriaceae	Salmonella	Salmonella enterica	Salmonella enterica subsp. enterica serovar Westhampton strain CFSAN103867 plasmid pUWI-H17.3, complete sequence	CP065862.1	0.00139189
			Pseudomonadota	Gammaproteobacteria	Enterobacterales	Morganellaceae	Morganella	Morganella morganii	Morganella morganii strain FAM24675 plasmid unnamed2	CP066135.1	0.00149601
			Pseudomonadota	Gammaproteobacteria	Enterobacterales	Enterobacteriaceae	Klebsiella	Klebsiella pneumoniae	Klebsiella pneumoniae strain KP52813 plasmid p52813_1, complete sequence	CP070585.1	0.000931334
			Pseudomonadota	Gammaproteobacteria	Enterobacterales	Enterobacteriaceae	Enterobacter	Enterobacter cloacae	Enterobacter cloacae strain SZECL1 plasmid pSZECL_b, complete sequence	KU302804.1	0.000656154
			Pseudomonadota	Gammaproteobacteria	Enterobacterales	Enterobacteriaceae	Klebsiella	Klebsiella pneumoniae	Klebsiella pneumoniae isolate INF313-sc-2280106 genome assembly, plasmid: 6	LR890420.1	0.000981871
			Pseudomonadota	Gammaproteobacteria	Enterobacterales	Enterobacteriaceae	Klebsiella	Klebsiella pneumoniae	Klebsiella pneumoniae isolate INF279-sc-2280202 genome assembly, plasmid: 6	LR890684.1	0.000931334
			Pseudomonadota	Gammaproteobacteria	Enterobacterales	Enterobacteriaceae	Klebsiella	Klebsiella pneumoniae	Klebsiella pneumoniae isolate 307 genome assembly, plasmid: P5	OW849420.1	0.000931334
			Pseudomonadota	Gammaproteobacteria	Enterobacterales	Enterobacteriaceae	Klebsiella	Klebsiella pneumoniae	Klebsiella pneumoniae isolate 5000 genome assembly, plasmid: P4	OW959935.1	0.00134007
			Pseudomonadota	Gammaproteobacteria	Enterobacterales	Enterobacteriaceae	Klebsiella	Klebsiella pneumoniae	Klebsiella pneumoniae isolate 307 genome assembly, plasmid: P5	OW968208.1	0.000981871
			Pseudomonadota	Gammaproteobacteria	Enterobacterales	Enterobacteriaceae	Klebsiella	Klebsiella oxytoca	Klebsiella oxytoca isolate 36 genome assembly, plasmid: P3	OW968315.1	0.00131423
			Pseudomonadota	Gammaproteobacteria	Enterobacterales	Enterobacteriaceae	Klebsiella	Klebsiella pneumoniae	Klebsiella pneumoniae isolate 307 genome assembly, plasmid: P3	OW968416.1	0.000956583
			Pseudomonadota	Gammaproteobacteria	Enterobacterales	Enterobacteriaceae	Enterobacter	Enterobacter cloacae	Enterobacter cloacae isolate 96 genome assembly, plasmid: P4	OW969605.1	0.000981871
			Pseudomonadota	Gammaproteobacteria	Enterobacterales	Enterobacteriaceae	Enterobacter	Enterobacter cloacae	Enterobacter cloacae isolate 1383 genome assembly, plasmid: P4	OW969728.1	0.000880953
			Pseudomonadota	Gammaproteobacteria	Enterobacterales	Enterobacteriaceae	Klebsiella	Klebsiella pneumoniae	Klebsiella pneumoniae isolate 307 genome assembly, plasmid: P4	OW969893.1	0.000906124
			Pseudomonadota	Gammaproteobacteria	Enterobacterales	Enterobacteriaceae	Klebsiella	Klebsiella pneumoniae	Klebsiella pneumoniae isolate 15 genome assembly, plasmid: P5	OW969898.1	0.000931334
DL396 DL551 SE007 SE114 SE168 SE169 SE172 SE174	pCAV1761-3223 pCAV1492-3223 p12BL3_4 pKC034 pQC07_5 pQC08_4 pQC11_9 pQC13_2		Pseudomonadota	Gammaproteobacteria	Enterobacterales	Enterobacteriaceae	Klebsiella	Klebsiella pneumoniae	Klebsiella pneumoniae strain CAV1042 plasmid pCAV1042-3223, complete sequence	CP018666.1	0.00136596
			Pseudomonadota	Gammaproteobacteria	Enterobacterales	Enterobacteriaceae	Enterobacter	Enterobacter asburiae	Enterobacter asburiae strain FDAARGOS 1432 plasmid unnamed1, complete sequence	CP077410.1	0.00123693
			Pseudomonadota	Gammaproteobacteria	Enterobacterales	Enterobacteriaceae	Enterobacter	Enterobacter hormaechei	Enterobacter hormaechei strain 3131 plasmid pMB3093_3, complete sequence	CP103725.1	0.00154832
			Pseudomonadota	Gammaproteobacteria	Enterobacterales	Enterobacteriaceae	Escherichia	Escherichia coli	Escherichia coli plasmid pV266-a DNA, contig: V266-a_scaffold_23, strain: V266	LC056487.1	0.00308338
			Pseudomonadota	Gammaproteobacteria	Enterobacterales	Enterobacteriaceae	Klebsiella	Klebsiella pneumoniae	Klebsiella pneumoniae isolate KSB2_9A-sc-2280332 genome assembly, plasmid: 4	LR890567.1	0.00103256
DL396 DL551 SE044 SE114 SE121 SE168 SE169 SE172 SE174	pCAV1761-3223 pCAV1492-3223 pCM5_2 pKC004_3 pKC034 pQC07_5 pQC08_4 pQC11_9 pQC13_2		Pseudomonadota	Gammaproteobacteria	Enterobacterales	Enterobacteriaceae	Citrobacter	Citrobacter freundii	Citrobacter freundii strain CAV1857 plasmid pCAV1857-3223, complete sequence	CP037740.1	0.00105797
			Pseudomonadota	Gammaproteobacteria	Enterobacterales	Enterobacteriaceae	Klebsiella	Klebsiella pneumoniae	Klebsiella pneumoniae strain D17KP0032 plasmid pD17KP0032-3, complete sequence	CP052331.1	0.00128842
			Pseudomonadota	Gammaproteobacteria	Enterobacterales	Enterobacteriaceae	Klebsiella	Klebsiella pneumoniae	Klebsiella pneumoniae strain CriePir197 plasmid unnamed5	CP063002.1	0.00126265
			Pseudomonadota	Gammaproteobacteria	Enterobacterales	Yersiniaceae	Non-SMC Serratia	Serratia myotis	Serratia myotis strain L7-1 plasmid pL71D, complete sequence	CP099711.1	0.00160079
			Pseudomonadota	Gammaproteobacteria	Enterobacterales	Yersiniaceae	Yersinia	Yersinia enterocolitica	Yersinia enterocolitica strain NW57 plasmid unnamed2	CP107087.1	0.00141786
			Pseudomonadota	Gammaproteobacteria	Enterobacterales	Enterobacteriaceae	Klebsiella	Klebsiella pneumoniae	Klebsiella pneumoniae isolate INF148-sc-2279987 genome assembly, plasmid: 3	LR890383.1	0.00108342
DL396 SE044 SE114 SE121 SE168 SE169 SE172 SE174	pCAV1761-3223 pCM5_2 pKC004_3 pKC034 pQC07_5 pQC08_4 pQC11_9 pQC13_2		Pseudomonadota	Gammaproteobacteria	Enterobacterales	Enterobacteriaceae	Enterobacter	Enterobacter cloacae	Enterobacter cloacae strain Effluent_4 plasmid unnamed3, complete sequence	CP039309.1	0.00152214
			Pseudomonadota	Gammaproteobacteria	Enterobacterales	Enterobacteriaceae	Klebsiella	Klebsiella pneumoniae	Klebsiella pneumoniae isolate KSB2_5A-sc-2280323 genome assembly, plasmid: 4	LR890534.1	0.0010072
			Pseudomonadota	Gammaproteobacteria	Enterobacterales	Enterobacteriaceae	Klebsiella	Klebsiella pneumoniae	Klebsiella pneumoniae isolate 273 genome assembly, plasmid: P5	OW849152.1	0.000981871
			Pseudomonadota	Gammaproteobacteria	Enterobacterales	Enterobacteriaceae	Klebsiella	Klebsiella pneumoniae	Klebsiella pneumoniae isolate 307 genome assembly, plasmid: P5	OW968264.1	0.000956583
DL551 SE007 SE044 SE121 SE168 SE172 SE174	pCAV1492-3223 p12BL3_4 pCM5_2 pKC034 pQC07_5 pQC11_9 pQC13_2		Pseudomonadota	Gammaproteobacteria	Enterobacterales	Enterobacteriaceae	Enterobacter	Enterobacter sp.	Enterobacter sp. MGH 3 plasmid unnamed4, complete sequence	CP072957.1	0.00139189
DL551 SE007 SE044 SE121 SE172 SE174	pCAV1492-3223 p12BL3_4 pCM5_2 pKC034 pQC11_9 pQC13_2		Pseudomonadota	Gammaproteobacteria	Enterobacterales	Enterobacteriaceae	Enterobacter	Enterobacter cloacae	Enterobacter cloacae strain Effluent_2 plasmid unnamed6, complete sequence	CP039325.1	0.00139189
			Pseudomonadota	Gammaproteobacteria	Enterobacterales	Enterobacteriaceae	Klebsiella	Klebsiella pneumoniae	Klebsiella pneumoniae strain RHBSTW-00973 plasmid pRHBSTW-00973_6, complete sequence	CP056227.1	0.00123693
			Pseudomonadota	Gammaproteobacteria	Enterobacterales	Enterobacteriaceae	Salmonella	Salmonella enterica	Salmonella enterica subsp. enterica serovar Heidelberg strain CVM N17S1352 plasmid pN17S1352-5, complete sequence	CP082635.1	0.000956583
			Pseudomonadota	Gammaproteobacteria	Enterobacterales	Enterobacteriaceae	Enterobacter	Enterobacter hormaechei	Enterobacter hormaechei strain 2022CK-00700 plasmid unnamed7, complete sequence	CP117757.1	0.00544411
DL551 SE007 SE114 SE168 SE169 SE172 SE174	pCAV1492-3223 p12BL3_4 pKC004_3 pQC07_5 pQC08_4 pQC11_9 pQC13_2		Pseudomonadota	Gammaproteobacteria	Enterobacterales	Enterobacteriaceae	Citrobacter	Citrobacter freundii	Citrobacter freundii strain CAV1321 plasmid pCAV1321-3223, complete sequence	CP011604.1	0.000981871
SE007 SE044 SE121 SE168 SE172 SE174	p12BL3_4 pCM5_2 pKC034 pQC07_5 pQC11_9 pQC13_2		Pseudomonadota	Gammaproteobacteria	Enterobacterales	Enterobacteriaceae	Klebsiella	Klebsiella pneumoniae	Klebsiella pneumoniae strain KpN01 plasmid pKpN01-COL, complete sequence	CP012991.1	0.00160079
			Pseudomonadota	Gammaproteobacteria	Enterobacterales	Enterobacteriaceae	Klebsiella	Klebsiella pneumoniae	Klebsiella pneumoniae strain FDAARGOS_630 plasmid unnamed5, complete sequence	CP044040.1	0.00108342
			Pseudomonadota	Gammaproteobacteria	Enterobacterales	Enterobacteriaceae	Klebsiella	Klebsiella pneumoniae	Klebsiella pneumoniae strain KPN114 plasmid unnamed3, complete sequence	CP065170.1	0.00105797
			Pseudomonadota	Gammaproteobacteria	Enterobacterales	Enterobacteriaceae	Klebsiella	Klebsiella oxytoca	Klebsiella oxytoca strain FDAARGOS_1332 plasmid unnamed2, complete sequence	CP069942.1	0.00128842
			Pseudomonadota	Gammaproteobacteria	Enterobacterales	Enterobacteriaceae	Klebsiella	Klebsiella pneumoniae	Klebsiella pneumoniae isolate 512 genome assembly, plasmid: P5	OW967373.1	0.00108342
			Pseudomonadota	Gammaproteobacteria	Enterobacterales	Enterobacteriaceae	Escherichia	Escherichia coli	Escherichia coli isolate 68 genome assembly, plasmid: P6	OX030734.1	0.00108342
SE044 SE114 SE121 SE168 SE169 SE172 SE174	pCM5_2 pKC004_3 pKC034_1 pQC07_5 pQC08_4 pQC11_9 pQC13_2		Pseudomonadota	Gammaproteobacteria	Enterobacterales	Enterobacteriaceae	Salmonella	Salmonella enterica	Salmonella enterica subsp. enterica serovar Hadar strain 12-2388 plasmid p12-2388.4, complete sequence	CP038599.1	0.000956583
			Pseudomonadota	Gammaproteobacteria	Enterobacterales	Enterobacteriaceae	Escherichia	Escherichia coli	Escherichia coli strain 027_SK3 plasmid p027_SK3f, complete sequence	CP067317.1	0.00115999
			Pseudomonadota	Gammaproteobacteria	Enterobacterales	Enterobacteriaceae	Citrobacter	Citrobacter freundii	Citrobacter freundii strain MEI002 plasmid p3, complete sequence	CP071268.1	0.00139189
			Pseudomonadota	Gammaproteobacteria	Enterobacterales	Enterobacteriaceae	Escherichia	Escherichia coli	Escherichia coli strain 2022CK-00450 plasmid unnamed5, complete sequence	CP104686.1	0.00162709
			Pseudomonadota	Gammaproteobacteria	Enterobacterales	Yersiniaceae	Yersinia	Yersinia enterocolitica	Yersinia enterocolitica strain Gp169 plasmid unnamed	CP107096.1	0.00141786
			Pseudomonadota	Gammaproteobacteria	Enterobacterales	Yersiniaceae	Yersinia	Yersinia enterocolitica	Yersinia enterocolitica strain NW56 plasmid unnamed2	CP107104.1	0.00141786
			Pseudomonadota	Gammaproteobacteria	Enterobacterales	Yersiniaceae	Yersinia	Yersinia enterocolitica	Yersinia enterocolitica strain NW117 plasmid unnamed2	CP107107.1	0.00141786
			Pseudomonadota	Gammaproteobacteria	Enterobacterales	Yersiniaceae	Non-SMC Serratia	Serratia proteamaculans	Serratia proteamaculans strain CD3406 plasmid unnamed7, complete sequence	CP117175.1	0.0010072
			Pseudomonadota	Gammaproteobacteria	Enterobacterales	Enterobacteriaceae	Escherichia	Escherichia coli	Escherichia coli plasmid pV046-a DNA, contig: V046-a_scaffold_9, strain: V046	LC056197.1	0.00115999
			Pseudomonadota	Gammaproteobacteria	Enterobacterales	Enterobacteriaceae	Klebsiella	Klebsiella pneumoniae	Klebsiella pneumoniae isolate KSB2_2B-sc-2280339 genome assembly, plasmid: 5	LR890347.1	0.0010072
			Pseudomonadota	Gammaproteobacteria	Enterobacterales	Enterobacteriaceae	Klebsiella	Klebsiella pneumoniae	Klebsiella pneumoniae isolate INF250-sc-2280154 genome assembly, plasmid: 6	LR890379.1	0.00105797
			Pseudomonadota	Gammaproteobacteria	Enterobacterales	Enterobacteriaceae	Klebsiella	Klebsiella pneumoniae	Klebsiella pneumoniae isolate INF333 genome assembly, plasmid: 3	LR890386.1	0.00103256
			Pseudomonadota	Gammaproteobacteria	Enterobacterales	Enterobacteriaceae	Klebsiella	Klebsiella pneumoniae	Klebsiella pneumoniae isolate INF327-sc-2280132 genome assembly, plasmid: 5	LR890575.1	0.00103256
			Pseudomonadota	Gammaproteobacteria	Enterobacterales	Enterobacteriaceae	Klebsiella	Klebsiella pneumoniae	Klebsiella pneumoniae isolate KSB1_1H genome assembly, plasmid: 4	LR890725.1	0.00115999
			Pseudomonadota	Gammaproteobacteria	Enterobacterales	Enterobacteriaceae	Klebsiella	Klebsiella pneumoniae	Klebsiella pneumoniae strain RIVM_C014947 plasmid pRIVM_C014947_6	MT560069.1	0.00146992
			Pseudomonadota	Gammaproteobacteria	Enterobacterales	Enterobacteriaceae	Enterobacter	Enterobacter cloacae	Enterobacter cloacae isolate 96 genome assembly, plasmid: P4	OW849081.1	0.000956583
			Pseudomonadota	Gammaproteobacteria	Enterobacterales	Enterobacteriaceae	Enterobacter	Enterobacter cloacae	Enterobacter cloacae isolate 78 genome assembly, plasmid: P5	OW849106.1	0.00149601
SE044 SE121 SE168 SE169 SE172 SE174	pCM5_2 pKC034_1 pQC07_5 pQC08_4 pQC11_9 pQC13_2		Pseudomonadota	Gammaproteobacteria	Enterobacterales	Enterobacteriaceae	Salmonella	Salmonella enterica	Salmonella enterica subsp. enterica serovar Bredeney strain CVM 24358 plasmid p24358-4, complete sequence	CP051445.1	0.00136596
			Pseudomonadota	Gammaproteobacteria	Enterobacterales	Enterobacteriaceae	Salmonella	Salmonella enterica	Salmonella enterica subsp. enterica serovar Typhimurium var. 5- strain CVM N16S070 plasmid pN16S070-5, complete sequence	CP082741.1	0.0011856
			Pseudomonadota	Gammaproteobacteria	Enterobacterales	Enterobacteriaceae	Salmonella	Salmonella enterica	Salmonella enterica subsp. enterica serovar Typhimurium var. 5- strain CVM N16S070 plasmid pN16S070-7, complete sequence	CP082745.1	0.0010072
			Pseudomonadota	Gammaproteobacteria	Enterobacterales	Enterobacteriaceae	Enterobacter	Enterobacter cloacae	Enterobacter cloacae isolate 96 genome assembly, plasmid: P5	OW848979.1	0.0011089
SE044 SE121 SE172 SE174	pCM5_2 pKC034_1 pQC11_9 pQC13_2		Pseudomonadota	Gammaproteobacteria	Enterobacterales	Enterobacteriaceae	Raoultella	Raoultella planticola	Raoultella planticola strain FDAARGOS_430 plasmid unnamed	CP023882.1	0.0090861
SE037	p14VA5	14	Pseudomonadota	Gammaproteobacteria	Enterobacterales	Enterobacteriaceae	Enterobacter	Enterobacter hormaechei	Enterobacter hormaechei STN0717-64 plasmid pSTN0717-64-2 DNA, complete sequence	AP022512.1	0.00075568
			Pseudomonadota	Gammaproteobacteria	Enterobacterales	Enterobacteriaceae	Phytobacter	Phytobacter diazotrophicus	Phytobacter diazotrophicus TA9734 plasmid pTMTA97344 DNA, complete sequence	AP025338.1	0.0448759
			Pseudomonadota	Gammaproteobacteria	Enterobacterales	Enterobacteriaceae	Enterobacter	Enterobacter hormaechei	Enterobacter hormaechei FUJ80064 plasmid pFJMB80064_2 DNA, complete genome	AP025817.1	0.0445606
			Pseudomonadota	Gammaproteobacteria	Enterobacterales	Enterobacteriaceae	Enterobacter	Enterobacter hormaechei	Enterobacter hormaechei FUJ80379 plasmid pFJMB80379_4 DNA, complete genome	AP025846.1	0.0437856
			Pseudomonadota	Gammaproteobacteria	Enterobacterales	Enterobacteriaceae	Enterobacter	Enterobacter hormaechei	Enterobacter hormaechei FUJ80063 plasmid pFJMB0063_3 DNA, complete genome	AP025850.1	0.000680979
			Pseudomonadota	Gammaproteobacteria	Enterobacterales	Enterobacteriaceae	Enterobacter	Enterobacter hormaechei	Enterobacter hormaechei FUJ80068 plasmid pFJMB80068_3 DNA, complete genome	AP025854.1	0.000656154
			Pseudomonadota	Gammaproteobacteria	Enterobacterales	Enterobacteriaceae	Enterobacter	Enterobacter hormaechei	Enterobacter hormaechei FUJ80144 plasmid pFJMB80144_3 DNA, complete genome	AP025858.1	0.00075568
			Pseudomonadota	Gammaproteobacteria	Enterobacterales	Enterobacteriaceae	Enterobacter	Enterobacter hormaechei	Enterobacter hormaechei FUJ80145 plasmid pFJMB80145_3 DNA, complete genome	AP025862.1	0.000730741
			Pseudomonadota	Gammaproteobacteria	Enterobacterales	Enterobacteriaceae	Enterobacter	Enterobacter hormaechei	Enterobacter hormaechei FUJ80146 plasmid pFJMB80146_3 DNA, complete genome	AP025866.1	0.000656154
			Pseudomonadota	Gammaproteobacteria	Enterobacterales	Enterobacteriaceae	Enterobacter	Enterobacter hormaechei	Enterobacter hormaechei FUJ80151 plasmid pFJMB80151_3 DNA, complete genome	AP025870.1	0.000730741
			Pseudomonadota	Gammaproteobacteria	Enterobacterales	Enterobacteriaceae	Enterobacter	Enterobacter hormaechei	Enterobacter hormaechei FUJ80152 plasmid pFJMB80152_3 DNA, complete genome	AP025874.1	0.000730741
			Pseudomonadota	Gammaproteobacteria	Enterobacterales	Enterobacteriaceae	Enterobacter	Enterobacter hormaechei	Enterobacter hormaechei FUJ80153 plasmid pFJMB80153_3 DNA, complete genome	AP025878.1	0.00075568
			Pseudomonadota	Gammaproteobacteria	Enterobacterales	Enterobacteriaceae	Enterobacter	Enterobacter hormaechei	Enterobacter hormaechei FUJ80156 plasmid pFJMB80156_3 DNA, complete genome	AP025882.1	0.000730741
			Pseudomonadota	Gammaproteobacteria	Enterobacterales	Enterobacteriaceae	Enterobacter	Enterobacter hormaechei	Enterobacter hormaechei FUJ80178 plasmid pFJMB80178_3 DNA, complete genome	AP025890.1	0.000705841
			Pseudomonadota	Gammaproteobacteria	Enterobacterales	Enterobacteriaceae	Enterobacter	Enterobacter hormaechei	Enterobacter hormaechei FUJ80374 plasmid pFJMB80374_3 DNA, complete genome	AP025906.1	0.000730741
			Pseudomonadota	Gammaproteobacteria	Enterobacterales	Enterobacteriaceae	Enterobacter	Enterobacter hormaechei	Enterobacter hormaechei FUJ80375 plasmid pFJMB80375_3 DNA, complete genome	AP025910.1	0.000705841
			Pseudomonadota	Gammaproteobacteria	Enterobacterales	Enterobacteriaceae	Enterobacter	Enterobacter hormaechei	Enterobacter hormaechei FUJ80378 plasmid pFJMB80378_3 DNA, complete genome	AP025922.1	0.000385581
			Pseudomonadota	Gammaproteobacteria	Enterobacterales	Enterobacteriaceae	Enterobacter	Enterobacter hormaechei	Enterobacter hormaechei subsp. xiangfangensis strain 34978 plasmid p34978-2.725kb, complete sequence	CP012166.1	0.00351914
			Pseudomonadota	Gammaproteobacteria	Enterobacterales	Enterobacteriaceae	Salmonella	Salmonella enterica	Salmonella enterica subsp. enterica serovar Worthington strain 7101.67 plasmid p7101_67-4, complete sequence	CP039507.1	0.0434809
			Pseudomonadota	Gammaproteobacteria	Enterobacterales	Enterobacteriaceae	Salmonella	Salmonella enterica	Salmonella enterica subsp. enterica serovar Worthington strain 7102.58 plasmid p7102_58-5, complete sequence	CP039514.1	0.0434809
			Pseudomonadota	Gammaproteobacteria	Enterobacterales	Enterobacteriaceae	Enterobacter	Enterobacter hormaechei	Enterobacter hormaechei strain C45 plasmid pC45_004, complete sequence	CP042555.1	0.000680979
			Pseudomonadota	Gammaproteobacteria	Enterobacterales	Enterobacteriaceae	Enterobacter	Enterobacter hormaechei	Enterobacter hormaechei subsp. xiangfangensis strain WCHEX045001 plasmid p2_045001, complete sequence	CP043385.1	0.0444041
			Pseudomonadota	Gammaproteobacteria	Enterobacterales	Enterobacteriaceae	Enterobacter	Enterobacter hormaechei	Enterobacter hormaechei strain 14102KSN plasmid unnamed4, complete sequence	CP045316.1	0.043179
			Pseudomonadota	Gammaproteobacteria	Enterobacterales	Enterobacteriaceae	Enterobacter	Enterobacter hormaechei	Enterobacter hormaechei strain Eho-E2 plasmid pEclE2-5, complete sequence	CP047720.1	0.0437856
			Pseudomonadota	Gammaproteobacteria	Enterobacterales	Enterobacteriaceae	Enterobacter	Enterobacter hormaechei	Enterobacter hormaechei strain Eho-3 plasmid pEcl3-7, complete sequence	CP047756.1	0.0434809
			Pseudomonadota	Gammaproteobacteria	Enterobacterales	Enterobacteriaceae	Enterobacter	Enterobacter hormaechei	Enterobacter hormaechei strain Eho-10 plasmid pEcl10-7, complete sequence	CP048710.1	0.0433296
			Pseudomonadota	Gammaproteobacteria	Enterobacterales	Enterobacteriaceae	Salmonella	Salmonella enterica	Salmonella enterica subsp. enterica serovar Bredeney strain CVM 24358 plasmid p24358-3, complete sequence	CP051444.1	0.00058191
			Pseudomonadota	Gammaproteobacteria	Enterobacterales	Enterobacteriaceae	Enterobacter	Enterobacter hormaechei	Enterobacter hormaechei strain RHBSTW-00916 plasmid pRHBSTW-00916_4, complete sequence	CP056135.1	0.0434809
			Pseudomonadota	Gammaproteobacteria	Enterobacterales	Enterobacteriaceae	Enterobacter	Enterobacter hormaechei	Enterobacter hormaechei strain RHBSTW-00333 plasmid pRHBSTW-00333_8, complete sequence	CP056726.1	0.0433296
			Pseudomonadota	Gammaproteobacteria	Enterobacterales	Enterobacteriaceae	Enterobacter	Enterobacter hormaechei	Enterobacter hormaechei strain RHBSTW-00316 plasmid pRHBSTW-00316_10, complete sequence	CP056736.1	0.0445606
			Pseudomonadota	Gammaproteobacteria	Enterobacterales	Enterobacteriaceae	Enterobacter	Enterobacter cloacae	Enterobacter cloacae strain RHBSTW-00675 plasmid pRHBSTW-00675_5, complete sequence	CP056770.1	0.0444041
			Pseudomonadota	Gammaproteobacteria	Enterobacterales	Enterobacteriaceae	Enterobacter	Enterobacter hormaechei	Enterobacter hormaechei strain RHBSTW-00105 plasmid pRHBSTW-00105_4, complete sequence	CP058156.1	0.000705841
			Pseudomonadota	Gammaproteobacteria	Enterobacterales	Enterobacteriaceae	Enterobacter	Enterobacter hormaechei	Enterobacter hormaechei strain RHBSTW-00012 plasmid pRHBSTW-00012_5, complete sequence	CP058195.1	0.0436329
			Pseudomonadota	Gammaproteobacteria	Enterobacterales	Enterobacteriaceae	Leclercia	Leclercia adecarboxylata	Leclercia adecarboxylata strain YZ30 plasmid unnamed2, complete sequence	CP068236.1	0.0437856
			Pseudomonadota	Gammaproteobacteria	Enterobacterales	Enterobacteriaceae	Escherichia	Escherichia coli	Escherichia coli strain FDAARGOS_1254 plasmid unnamed5, complete sequence	CP069458.1	0.0442483
			Pseudomonadota	Gammaproteobacteria	Enterobacterales	Enterobacteriaceae	Enterobacter	Enterobacter sp.	Enterobacter sp. MGH 7 plasmid unnamed3, complete sequence	CP072948.1	0.000730741
			Pseudomonadota	Gammaproteobacteria	Enterobacterales	Enterobacteriaceae	Enterobacter	Enterobacter sp.	Enterobacter sp. MGH 3 plasmid unnamed6, complete sequence	CP072959.1	0.0440934
			Pseudomonadota	Gammaproteobacteria	Enterobacterales	Enterobacteriaceae	Salmonella	Salmonella enterica	Salmonella enterica subsp. enterica serovar Bredeney strain CVM N18S0406 plasmid pN18S0406-6, complete sequence	CP082687.1	0.00058191
			Pseudomonadota	Gammaproteobacteria	Enterobacterales	Enterobacteriaceae	Enterobacter	Enterobacter hormaechei	Enterobacter hormaechei subsp. oharae strain FDAARGOS_1533 plasmid unnamed1, complete sequence	CP083614.1	0.043179
			Pseudomonadota	Gammaproteobacteria	Enterobacterales	Enterobacteriaceae	Enterobacter	Enterobacter kobei	Enterobacter kobei strain Ek72 plasmid pEk72-2, complete sequence	CP088231.1	0.0445606
			Pseudomonadota	Gammaproteobacteria	Enterobacterales	Enterobacteriaceae	Enterobacter	Enterobacter hormaechei	Enterobacter hormaechei strain K528 plasmid pK528_2k, complete sequence	CP095179.1	0.043179
			Pseudomonadota	Gammaproteobacteria	Enterobacterales	Enterobacteriaceae	Enterobacter	Enterobacter hormaechei	Enterobacter hormaechei subsp. xiangfangensis strain HD8642 plasmid pHD8642-2, complete sequence	CP095278.1	0.0451943
			N/D	N/D	N/D	N/D	N/D	N/D	Uncultured bacterium plasmid pRGI00947	HG796403.1	0.0434809
			Pseudomonadota	Gammaproteobacteria	Enterobacterales	Enterobacteriaceae	Klebsiella	Klebsiella pneumoniae	Klebsiella pneumoniae strain RIVM_C014947 plasmid pRIVM_C014947_8	MT560071.1	0.000656154
			Pseudomonadota	Gammaproteobacteria	Enterobacterales	Enterobacteriaceae	Klebsiella	Klebsiella quasipneumoniae	Klebsiella quasipneumoniae isolate BB1501 genome assembly, plasmid: BB1501_7	OV753642.1	0.00075568
			Pseudomonadota	Gammaproteobacteria	Enterobacterales	Enterobacteriaceae	Klebsiella	Klebsiella quasipneumoniae	Klebsiella quasipneumoniae isolate BB1502 genome assembly, plasmid: BB1502_8	OV754006.1	0.000730741
			Pseudomonadota	Gammaproteobacteria	Enterobacterales	Enterobacteriaceae	Klebsiella	Klebsiella pneumoniae	Klebsiella pneumoniae isolate 392 genome assembly, plasmid: P4	OW849122.1	0.0450347
			Pseudomonadota	Gammaproteobacteria	Enterobacterales	Enterobacteriaceae	Enterobacter	Enterobacter cloacae	Enterobacter cloacae isolate 133 genome assembly, plasmid: P4	OW849182.1	0.000730741
			Pseudomonadota	Gammaproteobacteria	Enterobacterales	Enterobacteriaceae	Klebsiella	Klebsiella pneumoniae	Klebsiella pneumoniae isolate 11 genome assembly, plasmid: P5	OW849255.1	0.0447178
			Pseudomonadota	Gammaproteobacteria	Enterobacterales	Enterobacteriaceae	Klebsiella	Klebsiella pneumoniae	Klebsiella pneumoniae isolate 11 genome assembly, plasmid: P5	OW849282.1	0.0447178
			Pseudomonadota	Gammaproteobacteria	Enterobacterales	Enterobacteriaceae	Klebsiella	Klebsiella pneumoniae	Klebsiella pneumoniae isolate 11 genome assembly, plasmid: P5	OW849393.1	0.0447178
			Pseudomonadota	Gammaproteobacteria	Enterobacterales	Enterobacteriaceae	Enterobacter	Enterobacter cloacae	Enterobacter cloacae isolate 133 genome assembly, plasmid: P4	OW849478.1	0.000730741
			Pseudomonadota	Gammaproteobacteria	Enterobacterales	Enterobacteriaceae	Enterobacter	Enterobacter cloacae	Enterobacter cloacae isolate 171 genome assembly, plasmid: P2	OW849510.1	0.0433296
			Pseudomonadota	Gammaproteobacteria	Enterobacterales	Enterobacteriaceae	Klebsiella	Klebsiella pneumoniae	Klebsiella pneumoniae isolate 392 genome assembly, plasmid: P3	OW967217.1	0.0437856
			Pseudomonadota	Gammaproteobacteria	Enterobacterales	Enterobacteriaceae	Klebsiella	Klebsiella pneumoniae	Klebsiella pneumoniae isolate 1083 genome assembly, plasmid: P5	OW967810.1	0.0445606
			Pseudomonadota	Gammaproteobacteria	Enterobacterales	Enterobacteriaceae	Enterobacter	Enterobacter cloacae	Enterobacter cloacae isolate 413 genome assembly, plasmid: P4	OW967948.1	0.00075568
			Pseudomonadota	Gammaproteobacteria	Enterobacterales	Enterobacteriaceae	Klebsiella	Klebsiella pneumoniae	Klebsiella pneumoniae isolate 392 genome assembly, plasmid: P6	OW968055.1	0.0440934
			Pseudomonadota	Gammaproteobacteria	Enterobacterales	Enterobacteriaceae	Enterobacter	Enterobacter cloacae	Enterobacter cloacae isolate 133 genome assembly, plasmid: P5	OW968091.1	0.000705841
			Pseudomonadota	Gammaproteobacteria	Enterobacterales	Enterobacteriaceae	Klebsiella	Klebsiella pneumoniae	Klebsiella pneumoniae isolate 307 genome assembly, plasmid: P5	OW968230.1	0.000680979
			Pseudomonadota	Gammaproteobacteria	Enterobacterales	Enterobacteriaceae	Enterobacter	Enterobacter cloacae	Enterobacter cloacae isolate 764 genome assembly, plasmid: P5	OW968422.1	0.0436329
			Pseudomonadota	Gammaproteobacteria	Enterobacterales	Enterobacteriaceae	Enterobacter	Enterobacter cloacae	Enterobacter cloacae isolate 114 genome assembly, plasmid: P4	OW969719.1	0.0440934
SE037 SE140	p14VA5 pKC069_2		Pseudomonadota	Gammaproteobacteria	Enterobacterales	Erwiniaceae	Pantoea	Pantoea agglomerans	Enterobacter agglomerans ColE1-like plasmid RNA one modulator (rom) gene, complete cds	AF014880.1	0.04288
			Pseudomonadota	Gammaproteobacteria	Enterobacterales	Enterobacteriaceae	Enterobacter	Enterobacter hormaechei	Enterobacter hormaechei FUJ80182 plasmid pFJMB80182_3 DNA, complete genome	AP025894.1	0.0425838
			Pseudomonadota	Gammaproteobacteria	Enterobacterales	Enterobacteriaceae	Enterobacter	Enterobacter hormaechei	Enterobacter hormaechei FUJ80377 plasmid pFJMB80377_3 DNA, complete genome	AP025918.1	0.0421447
			Pseudomonadota	Gammaproteobacteria	Enterobacterales	Enterobacteriaceae	Enterobacter	Enterobacter hormaechei	Enterobacter hormaechei FUJ80380 plasmid pFJMB80380_3 DNA, complete genome	AP025926.1	0.0427316
			Pseudomonadota	Gammaproteobacteria	Enterobacterales	Enterobacteriaceae	Enterobacter	Enterobacter hormaechei	Enterobacter hormaechei FUJ80381 plasmid pFJMB80381_3 DNA, complete genome	AP025930.1	0.0425838
			Pseudomonadota	Gammaproteobacteria	Enterobacterales	Enterobacteriaceae	Klebsiella	Klebsiella pneumoniae	Klebsiella pneumoniae strain 38547 plasmid p38547-2.496kb, complete sequence	CP010389.1	0.043179
			Pseudomonadota	Gammaproteobacteria	Enterobacterales	Enterobacteriaceae	Enterobacter	Enterobacter hormaechei	Enterobacter hormaechei strain C15117 plasmid unnamed4, complete sequence	CP032846.1	0.0421447
			Pseudomonadota	Gammaproteobacteria	Enterobacterales	Enterobacteriaceae	Cronobacter	Cronobacter sakazakii	Cronobacter sakazakii strain C757 plasmid pCsaC757a, complete sequence	CP049153.1	0.0537328
			Pseudomonadota	Gammaproteobacteria	Enterobacterales	Enterobacteriaceae	Salmonella	Salmonella enterica	Salmonella enterica subsp. enterica serovar Muenster strain CVM 34526 plasmid p34526-4, complete sequence	CP051324.1	0.0444041
			Pseudomonadota	Gammaproteobacteria	Enterobacterales	Enterobacteriaceae	Klebsiella	Klebsiella pneumoniae	Klebsiella pneumoniae strain B17KP0021 plasmid pB17KP0021-3, complete sequence	CP052502.1	0.0440934
			Pseudomonadota	Gammaproteobacteria	Enterobacterales	Enterobacteriaceae	Enterobacter	Enterobacter hormaechei	Enterobacter hormaechei strain RHBSTW-00492 plasmid pRHBSTW-00492_5, complete sequence	CP056459.1	0.0433296
			Pseudomonadota	Gammaproteobacteria	Enterobacterales	Enterobacteriaceae	Enterobacter	Enterobacter hormaechei	Enterobacter hormaechei strain RHBSTW-00198 plasmid pRHBSTW-00198_4, complete sequence	CP056759.1	0.043179
			Pseudomonadota	Gammaproteobacteria	Enterobacterales	Enterobacteriaceae	Enterobacter	Enterobacter hormaechei	Enterobacter hormaechei strain RHBSTW-00083 plasmid pRHBSTW-00083_4, complete sequence	CP058163.1	0.0427316
			Pseudomonadota	Gammaproteobacteria	Enterobacterales	Enterobacteriaceae	Enterobacter	Enterobacter hormaechei	Enterobacter hormaechei strain RHBSTW-00059 plasmid pRHBSTW-00059_5, complete sequence	CP058171.1	0.043179
			Pseudomonadota	Gammaproteobacteria	Enterobacterales	Enterobacteriaceae	Enterobacter	Enterobacter hormaechei	Enterobacter hormaechei strain ENCL48880 plasmid p48880_COL, complete sequence	CP059420.1	0.0444041
			Pseudomonadota	Gammaproteobacteria	Enterobacterales	Enterobacteriaceae	Klebsiella	Klebsiella quasipneumoniae	Klebsiella quasipneumoniae strain 203 19001 plasmid pF, complete sequence	CP062144.1	0.0434809
			Pseudomonadota	Gammaproteobacteria	Enterobacterales	Enterobacteriaceae	Citrobacter	Citrobacter freundii	Citrobacter freundii strain MEI002 plasmid p5_Col(pHAD28), complete sequence	CP071270.1	0.043179
			Pseudomonadota	Gammaproteobacteria	Enterobacterales	Enterobacteriaceae	Enterobacter	Enterobacter hormaechei	Enterobacter hormaechei subsp. steigerwaltii strain 14269-yvys plasmid p14269_3, complete sequence	CP083852.1	0.0433296
			Pseudomonadota	Gammaproteobacteria	Enterobacterales	Enterobacteriaceae	Enterobacter	Enterobacter hormaechei	Enterobacter hormaechei strain 60214CZ plasmid p60214CZ_Col, complete sequence	CP085745.1	0.0434809
			Pseudomonadota	Gammaproteobacteria	Enterobacterales	Enterobacteriaceae	Enterobacter	Enterobacter hormaechei	Enterobacter hormaechei strain 57816CZ plasmid p57816CZ_Col, complete sequence	CP085754.1	0.0560862
			Pseudomonadota	Gammaproteobacteria	Enterobacterales	Enterobacteriaceae	Enterobacter	Enterobacter hormaechei	Enterobacter hormaechei strain NR3055-SR2 plasmid unnamed6, complete sequence	CP102618.1	0.043179
			Pseudomonadota	Gammaproteobacteria	Enterobacterales	Enterobacteriaceae	Enterobacter	Enterobacter hormaechei	Enterobacter hormaechei strain 4453 plasmid pMB5921_2, complete sequence	CP103644.1	0.0445606
			Pseudomonadota	Gammaproteobacteria	Enterobacterales	Enterobacteriaceae	Enterobacter	Enterobacter hormaechei	Enterobacter hormaechei strain 2020CK-00202 plasmid unnamed4, complete sequence	CP115700.1	0.0442483
			Pseudomonadota	Gammaproteobacteria	Enterobacterales	Enterobacteriaceae	Enterobacter	Enterobacter hormaechei	Enterobacter hormaechei strain 2020CK-00199 plasmid unnamed4, complete sequence	CP118571.1	0.0581372
			Pseudomonadota	Gammaproteobacteria	Aeromonadales	Aeromonadaceae	Aeromonas	Aeromonas hydrophila	Aeromonas hydrophila plasmid pAH2504 RNA one modulator (rom) pseudogene, complete sequence	DQ389104.1	0.0461689
			Pseudomonadota	Gammaproteobacteria	Enterobacterales	Enterobacteriaceae	Klebsiella	Klebsiella pneumoniae	Klebsiella pneumoniae isolate 392 genome assembly, plasmid: P5	OW848784.1	0.043179
			Pseudomonadota	Gammaproteobacteria	Enterobacterales	Enterobacteriaceae	Enterobacter	Enterobacter cloacae	Enterobacter cloacae isolate 171 genome assembly, plasmid: P3	OW848815.1	0.0434809
			Pseudomonadota	Gammaproteobacteria	Enterobacterales	Enterobacteriaceae	Klebsiella	Klebsiella pneumoniae	Klebsiella pneumoniae isolate 392 genome assembly, plasmid: P3	OW848900.1	0.043179
			Pseudomonadota	Gammaproteobacteria	Enterobacterales	Enterobacteriaceae	Enterobacter	Enterobacter cloacae	Enterobacter cloacae isolate 1379 genome assembly, plasmid: P4	OW849166.1	0.043179
			Pseudomonadota	Gammaproteobacteria	Enterobacterales	Enterobacteriaceae	Enterobacter	Enterobacter cloacae	Enterobacter cloacae isolate 66 genome assembly, plasmid: P4	OW849177.1	0.0433296
			Pseudomonadota	Gammaproteobacteria	Enterobacterales	Enterobacteriaceae	Klebsiella	Klebsiella oxytoca	Klebsiella oxytoca isolate 2 genome assembly, plasmid: P4	OW967522.1	0.0433296
			Pseudomonadota	Gammaproteobacteria	Enterobacterales	Enterobacteriaceae	Enterobacter	Enterobacter cloacae	Enterobacter cloacae isolate 108 genome assembly, plasmid: P7	OW968033.1	0.0439391
			Pseudomonadota	Gammaproteobacteria	Enterobacterales	Enterobacteriaceae	Klebsiella	Klebsiella oxytoca	Klebsiella oxytoca isolate 2 genome assembly, plasmid: P2	OW968424.1	0.043179
			Pseudomonadota	Gammaproteobacteria	Enterobacterales	Enterobacteriaceae	Klebsiella	Klebsiella pneumoniae	Klebsiella pneumoniae isolate 392 genome assembly, plasmid: P3	OW969632.1	0.0434809
SE140	pKC069_2		Pseudomonadota	Gammaproteobacteria	Enterobacterales	Enterobacteriaceae	Enterobacter	Enterobacter hormaechei	Enterobacter hormaechei subsp. hoffmannii OIPH-N069 plasmid: pN069_4 DNA, complete genome	AP019821.1	0.000434439
			Pseudomonadota	Gammaproteobacteria	Enterobacterales	Enterobacteriaceae	Enterobacter	Enterobacter hormaechei	Enterobacter hormaechei FUJ80024 plasmid pFJMB80024_2 DNA, complete genome	AP025803.1	0.0272504
			Pseudomonadota	Gammaproteobacteria	Enterobacterales	Enterobacteriaceae	Enterobacter	Enterobacter hormaechei	Enterobacter hormaechei FUJ80065 plasmid pFJMB80065_2 DNA, complete genome	AP025820.1	0.0272504
			Pseudomonadota	Gammaproteobacteria	Enterobacterales	Enterobacteriaceae	Salmonella	Salmonella enterica	Salmonella enterica subsp. enterica serovar Oranienburg 11548 plasmid pSO11548-2 DNA, complete sequence	AP026682.1	0.00058191
			Pseudomonadota	Gammaproteobacteria	Enterobacterales	Enterobacteriaceae	Enterobacter	Enterobacter hormaechei	Enterobacter hormaechei subsp. hoffmannii strain Eh1 plasmid p4, complete sequence	CP034758.1	0.000956583
			Pseudomonadota	Gammaproteobacteria	Enterobacterales	Enterobacteriaceae	Enterobacter	Enterobacter hormaechei	Enterobacter hormaechei strain S11_16 plasmid unnamed4, complete sequence	CP035389.1	0.00060662
			Pseudomonadota	Gammaproteobacteria	Enterobacterales	Enterobacteriaceae	Enterobacter	Enterobacter hormaechei	Enterobacter hormaechei subsp. steigerwaltii strain ME-1 plasmid pME-1c, complete sequence	CP041736.1	0.0267335
			Pseudomonadota	Gammaproteobacteria	Enterobacterales	Enterobacteriaceae	Enterobacter	Enterobacter hormaechei	Enterobacter hormaechei strain C15 plasmid pC15_004, complete sequence	CP042492.1	0.000385581
			Pseudomonadota	Gammaproteobacteria	Enterobacterales	Enterobacteriaceae	Leclercia	Leclercia adecarboxylata	Leclercia adecarboxylata strain E61 plasmid pE61_005, complete sequence	CP042498.1	0.00028831
			Pseudomonadota	Gammaproteobacteria	Enterobacterales	Enterobacteriaceae	Enterobacter	Enterobacter sp.	Enterobacter sp. E76 plasmid pE76_005, complete sequence	CP042504.1	0.000508006
			Pseudomonadota	Gammaproteobacteria	Enterobacterales	Enterobacteriaceae	Leclercia	Leclercia adecarboxylata	Leclercia adecarboxylata strain E1 plasmid pE1_006, complete sequence	CP042511.1	0.00060662
			Pseudomonadota	Gammaproteobacteria	Enterobacterales	Enterobacteriaceae	Enterobacter	Enterobacter hormaechei	Enterobacter hormaechei strain E5 plasmid pE5_005, complete sequence	CP042576.1	0.000312573
			Pseudomonadota	Gammaproteobacteria	Enterobacterales	Enterobacteriaceae	Enterobacter	Enterobacter hormaechei	Enterobacter hormaechei strain Eho-11 plasmid pEcl11-7, complete sequence	CP047728.1	0.000557238
			Pseudomonadota	Gammaproteobacteria	Enterobacterales	Enterobacteriaceae	Enterobacter	Enterobacter hormaechei	Enterobacter hormaechei strain Eho-6 plasmid pEcl6-6, complete sequence	CP047735.1	0.000508006
			Pseudomonadota	Gammaproteobacteria	Enterobacterales	Enterobacteriaceae	Enterobacter	Enterobacter hormaechei	Enterobacter hormaechei strain Eho-1 plasmid pEcl1-4, complete sequence	CP047769.1	0.00676872
			Pseudomonadota	Gammaproteobacteria	Enterobacterales	Enterobacteriaceae	Enterobacter	Enterobacter hormaechei	Enterobacter hormaechei strain Y233 plasmid p233-2, complete sequence	CP049049.1	0.000458924
			Pseudomonadota	Gammaproteobacteria	Enterobacterales	Enterobacteriaceae	Enterobacter	Enterobacter hormaechei	Enterobacter hormaechei strain Y323 plasmid pY323-3, complete sequence	CP049191.1	0.000557238
			Pseudomonadota	Gammaproteobacteria	Enterobacterales	Enterobacteriaceae	Enterobacter	Enterobacter hormaechei	Enterobacter hormaechei strain Y2152 plasmid pDC2152-2, complete sequence	CP049195.1	0.00060662
			Pseudomonadota	Gammaproteobacteria	Enterobacterales	Enterobacteriaceae	Enterobacter	Enterobacter roggenkampii	Enterobacter roggenkampii strain RHBSTW-00123 plasmid pRHBSTW-00123_7, complete sequence	CP055403.1	0.00058191
			Pseudomonadota	Gammaproteobacteria	Enterobacterales	Enterobacteriaceae	Enterobacter	Enterobacter cloacae	Enterobacter cloacae strain RHBSTW-00489 plasmid pRHBSTW-00489_6, complete sequence	CP055463.1	0.000434439
			Pseudomonadota	Gammaproteobacteria	Enterobacterales	Enterobacteriaceae	Enterobacter	Enterobacter cloacae	Enterobacter cloacae strain RHBSTW-00508 plasmid pRHBSTW-00508_5, complete sequence	CP056445.1	0.000557238
			Pseudomonadota	Gammaproteobacteria	Enterobacterales	Enterobacteriaceae	Enterobacter	Enterobacter cloacae	Enterobacter cloacae strain RHBSTW-00399 plasmid pRHBSTW-00399_4, complete sequence	CP056563.1	0.000680979
			Pseudomonadota	Gammaproteobacteria	Enterobacterales	Enterobacteriaceae	Enterobacter	Enterobacter hormaechei	Enterobacter hormaechei strain RHBSTW-00642 plasmid pRHBSTW-00642_5, complete sequence	CP056680.1	0.000508006
			Pseudomonadota	Gammaproteobacteria	Enterobacterales	Enterobacteriaceae	Enterobacter	Enterobacter hormaechei	Enterobacter hormaechei strain RHBSTW-00217 plasmid pRHBSTW-00217_4, complete sequence	CP056750.1	0.000239895
			Pseudomonadota	Gammaproteobacteria	Enterobacterales	Enterobacteriaceae	Enterobacter	Enterobacter hormaechei	Enterobacter hormaechei strain RHBSTW-00016 plasmid pRHBSTW-00016_4, complete sequence	CP058190.1	0.00058191
			Pseudomonadota	Gammaproteobacteria	Enterobacterales	Enterobacteriaceae	Enterobacter	Enterobacter roggenkampii	Enterobacter roggenkampii strain RHBSTW-00002 plasmid pRHBSTW-00002_10, complete sequence	CP058205.1	0.000931334
			Pseudomonadota	Gammaproteobacteria	Enterobacterales	Enterobacteriaceae	Enterobacter	Enterobacter hormaechei	Enterobacter hormaechei strain ENCL48212 plasmid p48212_COL, complete sequence	CP059415.1	0.000385581
			Pseudomonadota	Gammaproteobacteria	Enterobacterales	Enterobacteriaceae	Enterobacter	Enterobacter hormaechei	Enterobacter hormaechei strain ENCL49790 plasmid p49790_COL, complete sequence	CP059423.1	0.000532603
			Pseudomonadota	Gammaproteobacteria	Enterobacterales	Enterobacteriaceae	Enterobacter	Enterobacter hormaechei	Enterobacter hormaechei strain ZHH plasmid pZHH-5, complete sequence	CP059716.1	0.026819
			Pseudomonadota	Gammaproteobacteria	Enterobacterales	Enterobacteriaceae	Enterobacter	Enterobacter hormaechei	Enterobacter hormaechei subsp. steigerwaltii strain BD-50-Eh plasmid pBD-50-Eh_4, complete sequence	CP063228.1	0.000631368
			Pseudomonadota	Gammaproteobacteria	Enterobacterales	Enterobacteriaceae	Enterobacter	Enterobacter hormaechei	Enterobacter hormaechei strain MSB1_8J plasmid unnamed3, complete sequence	CP065942.1	0.000458924
			Pseudomonadota	Gammaproteobacteria	Enterobacterales	Enterobacteriaceae	Enterobacter	Enterobacter hormaechei	Enterobacter hormaechei strain Eho-8 plasmid pEho8-6, complete sequence	CP066107.1	0.000508006
			Pseudomonadota	Gammaproteobacteria	Enterobacterales	Enterobacteriaceae	Klebsiella	Klebsiella pneumoniae	Klebsiella pneumoniae strain FDAARGOS_1330 plasmid unnamed10	CP070188.1	0.000385581
			Pseudomonadota	Gammaproteobacteria	Enterobacterales	Enterobacteriaceae	Enterobacter	Enterobacter sp.	Enterobacter sp. BWH 37 plasmid unnamed3, complete sequence	CP072973.1	0.000981871
			Pseudomonadota	Gammaproteobacteria	Enterobacterales	Enterobacteriaceae	Enterobacter	Enterobacter cloacae	Enterobacter cloacae strain S36_CRE37 plasmid pCRE37_4, complete sequence	CP074552.1	0.00060662
			Pseudomonadota	Gammaproteobacteria	Enterobacterales	Enterobacteriaceae	Enterobacter	Enterobacter hormaechei	Enterobacter hormaechei strain ECC59 plasmid pECC59-6, complete sequence	CP080476.1	0.000656154
			Pseudomonadota	Gammaproteobacteria	Enterobacterales	Enterobacteriaceae	Enterobacter	Enterobacter hormaechei	Enterobacter hormaechei strain 59732CZ plasmid p59732CZ_Col, complete sequence	CP085750.1	0.000458924
			Pseudomonadota	Gammaproteobacteria	Enterobacterales	Enterobacteriaceae	Enterobacter	Enterobacter hormaechei	Enterobacter hormaechei strain 48411CZ plasmid p48411CZ_Col, complete sequence	CP085782.1	0.000956583
			Pseudomonadota	Gammaproteobacteria	Enterobacterales	Enterobacteriaceae	Enterobacter	Enterobacter hormaechei	Enterobacter hormaechei strain Eh60 plasmid pEh60-1, complete sequence	CP088222.1	0.000631368
			Pseudomonadota	Gammaproteobacteria	Enterobacterales	Enterobacteriaceae	Enterobacter	Enterobacter hormaechei	Enterobacter hormaechei strain TUECL19001 plasmid pTUECL19001-3, complete sequence	CP090149.1	0.000631368
			Pseudomonadota	Gammaproteobacteria	Enterobacterales	Enterobacteriaceae	Enterobacter	Enterobacter roggenkampii	Enterobacter roggenkampii strain K666 plasmid pK666_2k, complete sequence	CP095176.1	0.00058191
			Pseudomonadota	Gammaproteobacteria	Enterobacterales	Enterobacteriaceae	Klebsiella	Klebsiella pneumoniae	Klebsiella pneumoniae strain BA13643 plasmid pCol_pHAD28, complete sequence	CP102493.1	0.000483446
			Pseudomonadota	Gammaproteobacteria	Enterobacterales	Enterobacteriaceae	Enterobacter	Enterobacter hormaechei	Enterobacter hormaechei strain 3131 plasmid pMB3093_4, complete sequence	CP103726.1	0.000705841
			Pseudomonadota	Gammaproteobacteria	Enterobacterales	Enterobacteriaceae	Enterobacter	Enterobacter hormaechei	Enterobacter hormaechei strain 80014967 plasmid pE80014967-3, complete sequence	CP104470.1	0.000656154
			Pseudomonadota	Gammaproteobacteria	Enterobacterales	Enterobacteriaceae	Enterobacter	Enterobacter cloacae	Enterobacter cloacae isolate 1379 genome assembly, plasmid: P4	OW849146.1	0.000557238
			Pseudomonadota	Gammaproteobacteria	Enterobacterales	Enterobacteriaceae	Enterobacter	Enterobacter cloacae	Enterobacter cloacae isolate 110 genome assembly, plasmid: P5	OW849172.1	0.000557238
			Pseudomonadota	Gammaproteobacteria	Enterobacterales	Enterobacteriaceae	Enterobacter	Enterobacter cloacae	Enterobacter cloacae isolate 171 genome assembly, plasmid: P4	OW849192.1	0.000855821
			Pseudomonadota	Gammaproteobacteria	Enterobacterales	Enterobacteriaceae	Enterobacter	Enterobacter cloacae	Enterobacter cloacae isolate 125 genome assembly, plasmid: P2	OW849197.1	0.00060662
			Pseudomonadota	Gammaproteobacteria	Enterobacterales	Enterobacteriaceae	Klebsiella	Klebsiella pneumoniae	Klebsiella pneumoniae isolate 11 genome assembly, plasmid: P5	OW849288.1	0.0266484
			Pseudomonadota	Gammaproteobacteria	Enterobacterales	Enterobacteriaceae	Enterobacter	Enterobacter cloacae	Enterobacter cloacae isolate 1379 genome assembly, plasmid: P4	OW849364.1	0.00028831
			Pseudomonadota	Gammaproteobacteria	Enterobacterales	Enterobacteriaceae	Enterobacter	Enterobacter cloacae	Enterobacter cloacae isolate 1380 genome assembly, plasmid: P4	OW849386.1	0.00058191
			Pseudomonadota	Gammaproteobacteria	Enterobacterales	Enterobacteriaceae	Enterobacter	Enterobacter cloacae	Enterobacter cloacae isolate 78 genome assembly, plasmid: P7	OW849464.1	0.000167546
			Pseudomonadota	Gammaproteobacteria	Enterobacterales	Enterobacteriaceae	Enterobacter	Enterobacter cloacae	Enterobacter cloacae isolate 114 genome assembly, plasmid: P4	OW849487.1	0.0272504
			Pseudomonadota	Gammaproteobacteria	Enterobacterales	Enterobacteriaceae	Klebsiella	Klebsiella pneumoniae	Klebsiella pneumoniae isolate 392 genome assembly, plasmid: P4	OW959918.1	0.000656154
			Pseudomonadota	Gammaproteobacteria	Enterobacterales	Enterobacteriaceae	Enterobacter	Enterobacter cloacae	Enterobacter cloacae isolate 114 genome assembly, plasmid: P4	OW968300.1	0.0272504
			Pseudomonadota	Gammaproteobacteria	Enterobacterales	Enterobacteriaceae	Klebsiella	Klebsiella oxytoca	Klebsiella oxytoca isolate 36 genome assembly, plasmid: P4	OW968316.1	0.0269907
			Pseudomonadota	Gammaproteobacteria	Enterobacterales	Enterobacteriaceae	Enterobacter	Enterobacter cloacae	Enterobacter cloacae isolate 171 genome assembly, plasmid: P3	OW968399.1	0.000956583
			Pseudomonadota	Gammaproteobacteria	Enterobacterales	Enterobacteriaceae	Enterobacter	Enterobacter cloacae	Enterobacter cloacae isolate 114 genome assembly, plasmid: P3	OW969673.1	0.0272504
			Pseudomonadota	Gammaproteobacteria	Enterobacterales	Enterobacteriaceae	Klebsiella	Klebsiella pneumoniae	Klebsiella pneumoniae isolate 307 genome assembly, plasmid: P5	OW969708.1	0.00058191
SE168	pQC07_3	15	Pseudomonadota	Gammaproteobacteria	Enterobacterales	Enterobacteriaceae	Enterobacter	Enterobacter cloacae	Enterobacter cloacae strain SZECL1 plasmid pSZECL_d, complete sequence	KU302806.1	0.059819
SE168 SE172	pQC07_3 pQC11_7		Pseudomonadota	Gammaproteobacteria	Enterobacterales	Enterobacteriaceae	Enterobacter	Enterobacter cloacae	Enterobacter cloacae plasmid pS51B DNA, complete sequence	AB583678.1	0.0539403
			Pseudomonadota	Gammaproteobacteria	Enterobacterales	Enterobacteriaceae	Klebsiella	Klebsiella sp.	Klebsiella sp. WP3-W18-ESBL-02 plasmid pWP3-W18-ESBL-02_6 DNA, complete genome, strain: WP3-W18-ESBL-02	AP021978.1	0.00105797
			Pseudomonadota	Gammaproteobacteria	Enterobacterales	Enterobacteriaceae	Klebsiella	Klebsiella sp.	Klebsiella sp. WP4-W18-ESBL-05 plasmid pWP4-W18-ESBL-05_3 DNA, complete genome, strain: WP4-W18-ESBL-05	AP022060.1	0.000483446
			Pseudomonadota	Gammaproteobacteria	Enterobacterales	Enterobacteriaceae	Enterobacter	Enterobacter roggenkampii	Enterobacter roggenkampii STW0522-66 plasmid pSTW0522-66-7 DNA, complete sequence	AP022472.1	0.000215742
			Pseudomonadota	Gammaproteobacteria	Enterobacterales	Enterobacteriaceae	Enterobacter	Enterobacter kobei	Enterobacter kobei STN0717-53 plasmid pSTN0717-53-4 DNA, complete sequence	AP022502.1	0.000705841
			Pseudomonadota	Gammaproteobacteria	Enterobacterales	Enterobacteriaceae	Enterobacter	Enterobacter asburiae	Enterobacter asburiae KAM576 plasmid pKAM576_4 DNA, complete sequence	AP026890.1	0.00734051
			Pseudomonadota	Gammaproteobacteria	Enterobacterales	Enterobacteriaceae	Enterobacter	Enterobacter hormaechei	Enterobacter hormaechei subsp. oharae strain 34978 plasmid p34978-4.938kb, complete sequence	CP010364.1	0.000215742
			Pseudomonadota	Gammaproteobacteria	Enterobacterales	Enterobacteriaceae	Enterobacter	Enterobacter hormaechei	Enterobacter hormaechei subsp. steigerwaltii strain 34998 plasmid p34998-4.921kb, complete sequence	CP010381.1	0.00744966
			Pseudomonadota	Gammaproteobacteria	Enterobacterales	Enterobacteriaceae	Enterobacter	Enterobacter roggenkampii	Enterobacter roggenkampii strain R11 plasmid pASM3, complete sequence	CP019842.1	0.0301881
			Pseudomonadota	Gammaproteobacteria	Enterobacterales	Enterobacteriaceae	Enterobacter	Enterobacter hormaechei	Enterobacter hormaechei strain C15117 plasmid unnamed2	CP032844.1	0.00928558
			Actinomycetota	Actinomycetes	Mycobacteriales	Corynebacteriaceae	Corynebacterium	Corynebacterium jeikeium	Corynebacterium jeikeium strain FDAARGOS_574 plasmid unnamed1	CP033785.1	0.0554283
			Pseudomonadota	Gammaproteobacteria	Enterobacterales	Enterobacteriaceae	Enterobacter	Enterobacter cloacae	Enterobacter cloacae strain Effluent_4 plasmid unnamed2, complete sequence	CP039308.1	0.0327227
			Pseudomonadota	Gammaproteobacteria	Enterobacterales	Enterobacteriaceae	Enterobacter	Enterobacter hormaechei	Enterobacter hormaechei strain C15 plasmid pC15_003, complete sequence	CP042491.1	0.0535266
			Pseudomonadota	Gammaproteobacteria	Enterobacterales	Enterobacteriaceae	Citrobacter	Citrobacter freundii	Citrobacter freundii strain E11 plasmid pE11_004, complete sequence	CP042528.1	0.000780658
			Pseudomonadota	Gammaproteobacteria	Enterobacterales	Enterobacteriaceae	Citrobacter	Citrobacter freundii	Citrobacter freundii strain E51 plasmid pE51_004, complete sequence	CP042538.1	0.000855821
			Pseudomonadota	Gammaproteobacteria	Enterobacterales	Enterobacteriaceae	Enterobacter	Enterobacter hormaechei	Enterobacter hormaechei strain C4 plasmid pC4_003, complete sequence	CP042543.1	0.000855821
			Pseudomonadota	Gammaproteobacteria	Enterobacterales	Enterobacteriaceae	Enterobacter	Enterobacter hormaechei	Enterobacter hormaechei strain C44 plasmid pC44_003, complete sequence	CP042569.1	0.000780658
			Pseudomonadota	Gammaproteobacteria	Enterobacterales	Enterobacteriaceae	Enterobacter	Enterobacter hormaechei	Enterobacter hormaechei strain E5 plasmid pE5_004, complete sequence	CP042575.1	0.00755945
			Pseudomonadota	Gammaproteobacteria	Enterobacterales	Enterobacteriaceae	Enterobacter	Enterobacter hormaechei	Enterobacter hormaechei strain 14102KSN plasmid unnamed2, complete sequence	CP045314.1	0.00755945
			Pseudomonadota	Gammaproteobacteria	Enterobacterales	Enterobacteriaceae	Citrobacter	Citrobacter freundii	Citrobacter freundii strain Cfr-13 plasmid pCfr13-3, complete sequence	CP047776.1	0.00755945
			Pseudomonadota	Gammaproteobacteria	Enterobacterales	Enterobacteriaceae	Enterobacter	Enterobacter hormaechei	Enterobacter hormaechei subsp. steigerwaltii strain 08-175 plasmid pHS08-175-3, complete sequence	CP049292.1	0.00734051
			Pseudomonadota	Gammaproteobacteria	Enterobacterales	Enterobacteriaceae	Enterobacter	Enterobacter cloacae	Enterobacter cloacae strain RHBSTW-00473 plasmid pRHBSTW-00473_5, complete sequence	CP056478.1	0.00808024
			Pseudomonadota	Gammaproteobacteria	Enterobacterales	Enterobacteriaceae	Klebsiella	Klebsiella pneumoniae	Klebsiella pneumoniae strain RHBSTW-00433 plasmid pRHBSTW-00433_8, complete sequence	CP056537.1	0.0593303
			Pseudomonadota	Gammaproteobacteria	Enterobacterales	Enterobacteriaceae	Enterobacter	Enterobacter hormaechei	Enterobacter hormaechei strain RHBSTW-00564 plasmid pRHBSTW-00564_3, complete sequence	CP056709.1	0.00730426
			Pseudomonadota	Gammaproteobacteria	Enterobacterales	Enterobacteriaceae	Enterobacter	Enterobacter hormaechei	Enterobacter hormaechei strain RHBSTW-00216 plasmid pRHBSTW-00216_4, complete sequence	CP056754.1	0.0547827
			Pseudomonadota	Gammaproteobacteria	Enterobacterales	Enterobacteriaceae	Enterobacter	Enterobacter hormaechei	Enterobacter hormaechei strain MSB1_8J plasmid unnamed2, complete sequence	CP065941.1	0.0535266
			Pseudomonadota	Gammaproteobacteria	Enterobacterales	Enterobacteriaceae	Raoultella	Raoultella planticola	Raoultella planticola strain HH15 plasmid pHH15_3, complete sequence	CP069818.1	0.0574401
			Pseudomonadota	Gammaproteobacteria	Enterobacterales	Enterobacteriaceae	Citrobacter	Citrobacter sp.	Citrobacter sp. MGH103 plasmid unnamed4, complete sequence	CP073047.1	0.000656154
			Pseudomonadota	Gammaproteobacteria	Enterobacterales	Enterobacteriaceae	Citrobacter	Citrobacter freundii	Citrobacter freundii strain CF_324 plasmid pCF_324-6, complete sequence	CP078025.1	0.0115761
			Pseudomonadota	Gammaproteobacteria	Enterobacterales	Enterobacteriaceae	Enterobacter	Enterobacter asburiae	Enterobacter asburiae strain WW-19C plasmid pWW19C-5, complete sequence	CP080111.1	0.00956826
			Pseudomonadota	Gammaproteobacteria	Enterobacterales	Enterobacteriaceae	Enterobacter	Enterobacter hormaechei	Enterobacter hormaechei strain ECC59 plasmid pECC59-5, complete sequence	CP080475.1	0.00985499
			Pseudomonadota	Gammaproteobacteria	Enterobacterales	Enterobacteriaceae	Enterobacter	Enterobacter cloacae	Enterobacter cloacae complex sp. ECL352 plasmid pIMP-352003, complete sequence	CP083712.1	0.000215742
			Pseudomonadota	Gammaproteobacteria	Enterobacterales	Enterobacteriaceae	Enterobacter	Enterobacter ludwigii	Enterobacter ludwigii strain 11894-yvys plasmid p11894_2, complete sequence	CP083826.1	0.0121679
			Pseudomonadota	Gammaproteobacteria	Enterobacterales	Enterobacteriaceae	Enterobacter	Enterobacter asburiae	Enterobacter asburiae strain AR2284-yvys plasmid pAR2284_3, complete sequence	CP083833.1	0.00969064
			Pseudomonadota	Gammaproteobacteria	Enterobacterales	Enterobacteriaceae	Enterobacter	Enterobacter asburiae	Enterobacter asburiae strain 16773-yvys plasmid p16773_6, complete sequence	CP083848.1	0.000143503
			Pseudomonadota	Gammaproteobacteria	Enterobacterales	Enterobacteriaceae	Citrobacter	Citrobacter freundii	Citrobacter freundii strain 52323CZ plasmid p52323CZ_1, complete sequence	CP085738.1	0.000215742
			Pseudomonadota	Gammaproteobacteria	Enterobacterales	Enterobacteriaceae	Enterobacter	Enterobacter hormaechei	Enterobacter hormaechei strain 49589CZ plasmid p49589CZ_3, complete sequence	CP085770.1	0.00744966
			Pseudomonadota	Gammaproteobacteria	Enterobacterales	Enterobacteriaceae	Enterobacter	Enterobacter hormaechei	Enterobacter hormaechei strain Eh60 plasmid pEh60-4, complete sequence	CP088225.1	0.00981378
			Pseudomonadota	Gammaproteobacteria	Enterobacterales	Enterobacteriaceae	Enterobacter	Enterobacter roggenkampii	Enterobacter roggenkampii isolate C3-17 plasmid unnamed6, complete sequence	CP096193.1	0.00105797
			Pseudomonadota	Gammaproteobacteria	Enterobacterales	Enterobacteriaceae	Escherichia	Escherichia coli	Escherichia coli strain EC21Z-137 plasmid pEC21Z137-5K, complete sequence	CP101239.1	0.0388388
			Pseudomonadota	Gammaproteobacteria	Enterobacterales	Enterobacteriaceae	Klebsiella	Klebsiella aerogenes	Klebsiella aerogenes strain 4417 plasmid pMB5632_7, complete sequence	CP103671.1	0.000215742
			Pseudomonadota	Gammaproteobacteria	Enterobacterales	Enterobacteriaceae	Citrobacter	Citrobacter freundii	Citrobacter freundii strain CFSAN077772 plasmid pCFSAN077772, complete sequence	CP113785.1	0.000956583
			Pseudomonadota	Gammaproteobacteria	Enterobacterales	Enterobacteriaceae	Citrobacter	Citrobacter sp.	Citrobacter sp. 21OH12SH02A-Citro plasmid p21OH12SH02A-5, complete sequence	CP114806.1	0.0586096
			Pseudomonadota	Gammaproteobacteria	Enterobacterales	Enterobacteriaceae	Enterobacter	Enterobacter hormaechei	Enterobacter hormaechei strain 2020CK-00204 plasmid unnamed5, complete sequence	CP115694.1	0.00060662
			Pseudomonadota	Gammaproteobacteria	Enterobacterales	Enterobacteriaceae	Cronobacter	Cronobacter sakazakii	Cronobacter sakazakii strain ATCC 29544 plasmid pCSA2, complete sequence	KC663407.2	0.000191626
			Pseudomonadota	Gammaproteobacteria	Enterobacterales	Enterobacteriaceae	Klebsiella	Klebsiella pneumoniae	Klebsiella pneumoniae strain RIVM_C014947 plasmid pRIVM_C014947_5	MT560068.1	0.00103256
			Pseudomonadota	Gammaproteobacteria	Enterobacterales	Enterobacteriaceae	Escherichia	Escherichia coli	Escherichia coli strain LA022 plasmid pLAO5, complete sequence	OP242219.1	0.0381928
			Pseudomonadota	Gammaproteobacteria	Enterobacterales	Enterobacteriaceae	Enterobacter	Enterobacter cloacae	Enterobacter cloacae isolate 515 genome assembly, plasmid: P4	OW849096.1	0.00141786
			Pseudomonadota	Gammaproteobacteria	Enterobacterales	Enterobacteriaceae	Enterobacter	Enterobacter cloacae	Enterobacter cloacae isolate 78 genome assembly, plasmid: P3	OW849104.1	0.0417116
			Pseudomonadota	Gammaproteobacteria	Enterobacterales	Enterobacteriaceae	Enterobacter	Enterobacter cloacae	Enterobacter cloacae isolate 110 genome assembly, plasmid: P3	OW849170.1	0.00924552
			Pseudomonadota	Gammaproteobacteria	Enterobacterales	Enterobacteriaceae	Enterobacter	Enterobacter cloacae	Enterobacter cloacae isolate 24 genome assembly, plasmid: P3	OW849323.1	9.55247e-05
			Pseudomonadota	Gammaproteobacteria	Enterobacterales	Enterobacteriaceae	Enterobacter	Enterobacter cloacae	Enterobacter cloacae isolate 24 genome assembly, plasmid: P3	OW849506.1	0.000167546
			Pseudomonadota	Gammaproteobacteria	Enterobacterales	Enterobacteriaceae	Klebsiella	Klebsiella oxytoca	Klebsiella oxytoca isolate 145 genome assembly, plasmid: P5	OW967379.1	0.041003
			Pseudomonadota	Gammaproteobacteria	Enterobacterales	Enterobacteriaceae	Klebsiella	Klebsiella pneumoniae	Klebsiella pneumoniae isolate 39 genome assembly, plasmid: P3	OW968044.1	0.00752278
			Pseudomonadota	Gammaproteobacteria	Enterobacterales	Enterobacteriaceae	Klebsiella	Klebsiella pneumoniae	Klebsiella pneumoniae isolate 326 genome assembly, plasmid: P6	OW968340.1	0.000855821
			Pseudomonadota	Gammaproteobacteria	Enterobacterales	Enterobacteriaceae	Enterobacter	Enterobacter cloacae	Enterobacter cloacae isolate 1074 genome assembly, plasmid: P3	OW968345.1	0.00737682
			Pseudomonadota	Gammaproteobacteria	Enterobacterales	Enterobacteriaceae	Enterobacter	Enterobacter cloacae	Enterobacter cloacae isolate 114 genome assembly, plasmid: P2	OW969672.1	0.0539403
			Pseudomonadota	Gammaproteobacteria	Enterobacterales	Enterobacteriaceae	Klebsiella	Klebsiella pneumoniae	Klebsiella pneumoniae isolate 307 genome assembly, plasmid: P3	OW969706.1	0.0011089
			Pseudomonadota	Gammaproteobacteria	Enterobacterales	Enterobacteriaceae	Escherichia	Escherichia coli	Escherichia coli isolate 68 genome assembly, plasmid: P5	OX030733.1	0.00759618
DL396 DL551	pCAV1761-205 pCAV1492-199	16	Pseudomonadota	Gammaproteobacteria	Enterobacterales	Enterobacteriaceae	Raoultella	Raoultella ornithinolytica	Raoultella ornithinolytica GSH0205-8M-1 plasmid pGSH0205-8M-1-1 DNA, complete genome	AP019670.1	0.0283151
			Pseudomonadota	Gammaproteobacteria	Enterobacterales	Enterobacteriaceae	Raoultella	Raoultella ornithinolytica	Raoultella ornithinolytica plasmid pWP8-W19-CRE-01_1 DNA, complete genome, strain: WP8-W19-CRE-01	AP022269.1	0.0283151
			Pseudomonadota	Gammaproteobacteria	Enterobacterales	Enterobacteriaceae	Klebsiella	Klebsiella oxytoca	Klebsiella oxytoca KONIH1 plasmid pKOX-137, complete sequence	CP008789.1	0.052714
			Pseudomonadota	Gammaproteobacteria	Enterobacterales	Enterobacteriaceae	Klebsiella	Klebsiella oxytoca	Klebsiella oxytoca strain CAV1752 plasmid pCAV1752-278, complete sequence	CP018361.1	0.0448759
			Pseudomonadota	Gammaproteobacteria	Enterobacterales	Enterobacteriaceae	Enterobacter	Enterobacter sp.	Enterobacter sp. RHBSTW-00422 plasmid pRHBSTW-00422_2, complete sequence	CP056553.1	0.0593303
			Pseudomonadota	Gammaproteobacteria	Enterobacterales	Enterobacteriaceae	Raoultella	Raoultella ornithinolytica	Raoultella ornithinolytica strain MQB_Silv_108 plasmid pIncFIB_Silv108	CP104452.1	0.0304804
			Pseudomonadota	Gammaproteobacteria	Enterobacterales	Enterobacteriaceae	Raoultella	Raoultella ornithinolytica	Raoultella ornithinolytica strain NC189 plasmid pHNNC189-2, complete sequence	MN175502.1	0.0368186
			Pseudomonadota	Gammaproteobacteria	Enterobacterales	Enterobacteriaceae	Raoultella	Raoultella ornithinolytica	Raoultella ornithinolytica strain 170602815 plasmid p602815-NR, complete sequence	MN310380.1	0.0165552
			Pseudomonadota	Gammaproteobacteria	Enterobacterales	Enterobacteriaceae	Raoultella	Raoultella ornithinolytica	Raoultella ornithinolytica strain 172117885 plasmid p117885-NR, complete sequence	MT074086.1	0.0359759
			Pseudomonadota	Gammaproteobacteria	Enterobacterales	Enterobacteriaceae	Klebsiella	Klebsiella michiganensis	Klebsiella michiganensis strain KLO00023 plasmid pKLO00023_2, complete sequence	OP378644.1	0.0498292
			Pseudomonadota	Gammaproteobacteria	Enterobacterales	Enterobacteriaceae	Klebsiella	Klebsiella oxytoca	Klebsiella oxytoca isolate 324 genome assembly, plasmid: P2	OW849135.1	0.0574401
			Pseudomonadota	Gammaproteobacteria	Enterobacterales	Enterobacteriaceae	Klebsiella	Klebsiella oxytoca	Klebsiella oxytoca isolate 202 genome assembly, plasmid: P1	OW969616.1	0.0471738
DL551	pCAV1492-199		Pseudomonadota	Gammaproteobacteria	Enterobacterales	Enterobacteriaceae	Klebsiella	Klebsiella pneumoniae	Klebsiella pneumoniae strain UCLAOXA232KP plasmid pUCLAOXA232-6, complete sequence	CP012567.1	0.059819
			Pseudomonadota	Gammaproteobacteria	Enterobacterales	Enterobacteriaceae	Raoultella	Raoultella ornithinolytica	Raoultella ornithinolytica strain WLK218 plasmid pWLK-107717, complete sequence	CP038276.1	0.0515304
			Pseudomonadota	Gammaproteobacteria	Enterobacterales	Enterobacteriaceae	Raoultella	Raoultella planticola	Raoultella planticola strain Rp_CZ180511 plasmid pRp_3, complete sequence	CP040186.1	0.0509537
			Pseudomonadota	Gammaproteobacteria	Enterobacterales	Enterobacteriaceae	Raoultella	Raoultella sp.	Raoultella sp. XY-1 plasmid unnamed2, complete sequence	CP067068.1	0.0574401
			Pseudomonadota	Gammaproteobacteria	Enterobacterales	Enterobacteriaceae	Raoultella	Raoultella planticola	Raoultella planticola strain JBIWA001 plasmid pJBIWA001_4, complete sequence	CP074186.1	0.0470041
			Pseudomonadota	Gammaproteobacteria	Enterobacterales	Enterobacteriaceae	Klebsiella	Klebsiella pneumoniae	Klebsiella pneumoniae strain K191773 plasmid pFII-191773, complete sequence	CP080363.1	0.0590885
			Pseudomonadota	Gammaproteobacteria	Enterobacterales	Enterobacteriaceae	Klebsiella	Klebsiella pneumoniae	Klebsiella pneumoniae strain KP18-8 plasmid pKP18-8-1, complete sequence	CP082007.1	0.0560862
DL664	p2838-KPC	17	Pseudomonadota	Gammaproteobacteria	Enterobacterales	Enterobacteriaceae	Klebsiella	Klebsiella pneumoniae	Klebsiella pneumoniae strain 0716 plasmid p0716-KPC, complete sequence	KY270849.1	0.0210181
DL664 DL665 DL666 DL668	p2838-KPC p3024-KPC p4201-KPC p1140-KPC		Pseudomonadota	Gammaproteobacteria	Enterobacterales	Enterobacteriaceae	Klebsiella	Klebsiella pneumoniae	Klebsiella pneumoniae strain BSI060 plasmid pBSI060-KPC2	MT269837.1	0.00676872
			Pseudomonadota	Gammaproteobacteria	Enterobacterales	Enterobacteriaceae	Klebsiella	Klebsiella pneumoniae	Klebsiella pneumoniae strain A1836 plasmid pA1836-KPC, complete sequence	MT810353.1	0.0142009
			Pseudomonadota	Gammaproteobacteria	Enterobacterales	Enterobacteriaceae	Klebsiella	Klebsiella pneumoniae	Klebsiella pneumoniae strain A1825 plasmid pA1825-KPC, complete sequence	MT810360.1	0.0451943
			Pseudomonadota	Gammaproteobacteria	Enterobacterales	Enterobacteriaceae	Klebsiella	Klebsiella pneumoniae	Klebsiella pneumoniae strain 67 plasmid pZZDX67-KPC, complete sequence	MT810364.1	0.00337267
			Pseudomonadota	Gammaproteobacteria	Enterobacterales	Enterobacteriaceae	Klebsiella	Klebsiella pneumoniae	Klebsiella pneumoniae strain 2013112401-22171 plasmid p122171-KPC, complete sequence	MT810374.1	0.0205456
			Pseudomonadota	Gammaproteobacteria	Enterobacterales	Enterobacteriaceae	Klebsiella	Klebsiella pneumoniae	Klebsiella pneumoniae strain 2013110721 plasmid p110721-KPC, complete sequence	MT840282.1	0.0214305
DL664 DL665 DL666 DL668 DL685	p2838-KPC p3024-KPC p4201-KPC p1140-KPC pC110-KPC		Pseudomonadota	Gammaproteobacteria	Enterobacterales	Enterobacteriaceae	Escherichia	Escherichia coli	Escherichia coli strain H17 plasmid pH17-2, complete sequence	CP021195.1	0.0101041
			Pseudomonadota	Gammaproteobacteria	Enterobacterales	Enterobacteriaceae	Klebsiella	Klebsiella pneumoniae	Klebsiella pneumoniae strain JX-CR-hvKP-6 plasmid pJX6-2, complete sequence	CP064231.1	0.00638544
			Pseudomonadota	Gammaproteobacteria	Enterobacterales	Enterobacteriaceae	Klebsiella	Klebsiella pneumoniae	Klebsiella pneumoniae strain JX-CR-hvKP-5 plasmid pJX5-2, complete sequence	CP064234.1	0.00635099
			Pseudomonadota	Gammaproteobacteria	Enterobacterales	Enterobacteriaceae	Klebsiella	Klebsiella pneumoniae	Klebsiella pneumoniae strain CRK3022 plasmid pCRK3022-2, complete sequence	CP091332.1	0.0126819
			Pseudomonadota	Gammaproteobacteria	Enterobacterales	Enterobacteriaceae	Klebsiella	Klebsiella pneumoniae	Klebsiella pneumoniae subsp. pneumoniae strain H39 plasmid pKPC-H39, complete sequence	CP096232.1	0.0104835
			Pseudomonadota	Gammaproteobacteria	Enterobacterales	Enterobacteriaceae	Klebsiella	Klebsiella pneumoniae	Klebsiella pneumoniae subsp. pneumoniae strain DD01665 plasmid pKPC-DD01665, complete sequence	CP096244.1	0.00811798
			Pseudomonadota	Gammaproteobacteria	Enterobacterales	Enterobacteriaceae	Klebsiella	Klebsiella pneumoniae	Klebsiella pneumoniae strain RJKP36 plasmid pRJKP36-3, complete sequence	CP100079.1	0.0175349
			Pseudomonadota	Gammaproteobacteria	Enterobacterales	Enterobacteriaceae	Klebsiella	Klebsiella pneumoniae	Klebsiella pneumoniae strain HSKP86 plasmid pHSKP86-2, complete sequence	CP100086.1	0.0105261
			Pseudomonadota	Gammaproteobacteria	Enterobacterales	Enterobacteriaceae	Klebsiella	Klebsiella pneumoniae	Klebsiella pneumoniae strain HSKP8 plasmid pHSKP8-1, complete sequence	CP100088.1	0.010314
			Pseudomonadota	Gammaproteobacteria	Enterobacterales	Enterobacteriaceae	Klebsiella	Klebsiella pneumoniae	Klebsiella pneumoniae strain HSKP5 plasmid pHSKP5-2, complete sequence	CP100096.1	0.0105261
			Pseudomonadota	Gammaproteobacteria	Enterobacterales	Enterobacteriaceae	Klebsiella	Klebsiella pneumoniae	Klebsiella pneumoniae strain HSKP43 plasmid pHSKP43-2, complete sequence	CP100100.1	0.0105261
			Pseudomonadota	Gammaproteobacteria	Enterobacterales	Enterobacteriaceae	Klebsiella	Klebsiella pneumoniae	Klebsiella pneumoniae strain HSKP107 plasmid pHSKP107-2, complete sequence	CP100108.1	0.0105261
			Pseudomonadota	Gammaproteobacteria	Enterobacterales	Enterobacteriaceae	Klebsiella	Klebsiella pneumoniae	Klebsiella pneumoniae strain HSKP104 plasmid pHSKP104-2, complete sequence	CP100112.1	0.0105688
			Pseudomonadota	Gammaproteobacteria	Enterobacterales	Enterobacteriaceae	Klebsiella	Klebsiella pneumoniae	Klebsiella pneumoniae subsp. pneumoniae strain HSH-5432 plasmid unnamed2, complete sequence	CP107245.1	0.0109136
			Pseudomonadota	Gammaproteobacteria	Enterobacterales	Enterobacteriaceae	Klebsiella	Klebsiella pneumoniae	Klebsiella pneumoniae strain HS091147 plasmid pHS091147, complete sequence	KX236178.1	0.0139988
			Pseudomonadota	Gammaproteobacteria	Enterobacterales	Enterobacteriaceae	Klebsiella	Klebsiella pneumoniae	Klebsiella pneumoniae strain KP17-16 plasmid p17-16-KPC, complete sequence	MK191023.1	0.00655869
			Pseudomonadota	Gammaproteobacteria	Enterobacterales	Enterobacteriaceae	Klebsiella	Klebsiella pneumoniae	Klebsiella pneumoniae strain 201332306 plasmid p332306-KPC, complete sequence	MN823986.1	0.010314
			Pseudomonadota	Gammaproteobacteria	Enterobacterales	Enterobacteriaceae	Klebsiella	Klebsiella pneumoniae	Klebsiella pneumoniae strain BSI030 plasmid pBSI030-KPC2	MT269826.1	0.00635099
			Pseudomonadota	Gammaproteobacteria	Enterobacterales	Enterobacteriaceae	Klebsiella	Klebsiella pneumoniae	Klebsiella pneumoniae strain 37 plasmid pZZDX37-KPC, complete sequence	MT810376.1	0.017653
			Pseudomonadota	Gammaproteobacteria	Enterobacterales	Enterobacteriaceae	Klebsiella	Klebsiella pneumoniae	Klebsiella pneumoniae strain 17129 plasmid p17129-KPC, complete sequence	MT955362.1	0.0064892
			Pseudomonadota	Gammaproteobacteria	Enterobacterales	Enterobacteriaceae	Citrobacter	Citrobacter koseri	Citrobacter koseri strain CK1008 plasmid pCK1008-KPC-123, complete sequence	ON209376.1	0.00645455
DL664 DL665 DL668 DL685	p2838-KPC p3024-KPC p1140-KPC pC110-KPC		Pseudomonadota	Gammaproteobacteria	Enterobacterales	Enterobacteriaceae	Raoultella	Raoultella ornithinolytica	Raoultella ornithinolytica NUITM-VR1 plasmid pNUITM-VR1_3 DNA, complete genome	AP025012.1	0.0335842
			Pseudomonadota	Gammaproteobacteria	Enterobacterales	Enterobacteriaceae	Klebsiella	Klebsiella pneumoniae	Klebsiella pneumoniae strain blaNDM-1 plasmid p2, complete sequence	CP009115.1	0.0303826
			Pseudomonadota	Gammaproteobacteria	Enterobacterales	Enterobacteriaceae	Klebsiella	Klebsiella pneumoniae	Klebsiella pneumoniae strain KP36 plasmid 1, complete sequence	CP017386.1	0.026819
			Pseudomonadota	Gammaproteobacteria	Enterobacterales	Enterobacteriaceae	Klebsiella	Klebsiella pneumoniae	Klebsiella pneumoniae strain KP36M plasmid unnamed2, complete sequence	CP017779.1	0.0274249
			Pseudomonadota	Gammaproteobacteria	Enterobacterales	Enterobacteriaceae	Escherichia	Escherichia coli	Escherichia coli strain Ecol_AZ153 plasmid pECAZ153_KPC, complete sequence	CP018999.1	0.0213613
			Pseudomonadota	Gammaproteobacteria	Enterobacterales	Enterobacteriaceae	Klebsiella	Klebsiella pneumoniae	Klebsiella pneumoniae strain 721005 plasmid p721005-2, complete sequence	CP030294.1	0.0228571
			Pseudomonadota	Gammaproteobacteria	Enterobacterales	Enterobacteriaceae	Klebsiella	Klebsiella pneumoniae	Klebsiella pneumoniae strain LH94 plasmid pLH94-8, complete sequence	CP035204.1	0.0311746
			Pseudomonadota	Gammaproteobacteria	Enterobacterales	Enterobacteriaceae	Klebsiella	Klebsiella pneumoniae	Klebsiella pneumoniae strain PIMB15ND2KP27 plasmid pKP27-NDM4, complete sequence	CP041642.1	0.0252411
			Pseudomonadota	Gammaproteobacteria	Enterobacterales	Enterobacteriaceae	Klebsiella	Klebsiella pneumoniae	Klebsiella pneumoniae strain WCHKP020097 plasmid pCTXM15_020097, complete sequence	CP043351.1	0.0210864
			Pseudomonadota	Gammaproteobacteria	Enterobacterales	Enterobacteriaceae	Klebsiella	Klebsiella pneumoniae	Klebsiella pneumoniae strain WCHKP090249 plasmid pKPC2_090249, complete sequence	CP043374.1	0.0401734
			Pseudomonadota	Gammaproteobacteria	Enterobacterales	Enterobacteriaceae	Klebsiella	Klebsiella pneumoniae	Klebsiella pneumoniae strain WCHKP35 plasmid pCTXM15_020035, complete sequence	CP045989.1	0.0203459
			Pseudomonadota	Gammaproteobacteria	Enterobacterales	Enterobacteriaceae	Klebsiella	Klebsiella pneumoniae	Klebsiella pneumoniae strain SCKP090421 plasmid pKPC2_090421, complete sequence	CP046896.1	0.00948708
			Pseudomonadota	Gammaproteobacteria	Enterobacterales	Enterobacteriaceae	Klebsiella	Klebsiella pneumoniae	Klebsiella pneumoniae subsp. pneumoniae strain KP18069 plasmid pKP18069-KPC, complete sequence	CP059890.1	0.0106545
			Pseudomonadota	Gammaproteobacteria	Enterobacterales	Enterobacteriaceae	Klebsiella	Klebsiella pneumoniae	Klebsiella pneumoniae strain KP3020 plasmid pKPC-124, complete sequence	CP061355.1	0.0115313
			Pseudomonadota	Gammaproteobacteria	Enterobacterales	Enterobacteriaceae	Klebsiella	Klebsiella pneumoniae	Klebsiella pneumoniae strain ARLG-4771 plasmid pC1122_3, complete sequence	CP067954.1	0.0333664
			Pseudomonadota	Gammaproteobacteria	Enterobacterales	Enterobacteriaceae	Klebsiella	Klebsiella sp.	Klebsiella sp. P1954 plasmid p00002, complete sequence	CP073374.1	0.00351914
			Pseudomonadota	Gammaproteobacteria	Enterobacterales	Enterobacteriaceae	Klebsiella	Klebsiella pneumoniae	Klebsiella pneumoniae strain DD521 plasmid pDD521.2, complete sequence	CP075318.1	0.00337267
			Pseudomonadota	Gammaproteobacteria	Enterobacterales	Enterobacteriaceae	Klebsiella	Klebsiella pneumoniae	Klebsiella pneumoniae strain KP18-8 plasmid pKP18-8-KPC2, complete sequence	CP082004.1	0.00348975
			Pseudomonadota	Gammaproteobacteria	Enterobacterales	Enterobacteriaceae	Klebsiella	Klebsiella pneumoniae	Klebsiella pneumoniae strain KP18-2113 plasmid pKP18-2113-KPC2, complete sequence	CP082030.1	0.00393593
			Pseudomonadota	Gammaproteobacteria	Enterobacterales	Enterobacteriaceae	Klebsiella	Klebsiella pneumoniae	Klebsiella pneumoniae subsp. pneumoniae strain DD02172 plasmid pDD02172-2, complete sequence	CP087613.1	0.00766986
			Pseudomonadota	Gammaproteobacteria	Enterobacterales	Enterobacteriaceae	Klebsiella	Klebsiella pneumoniae	Klebsiella pneumoniae strain 53374 plasmid p53374-100.0, complete sequence	CP089017.1	0.0185579
			Pseudomonadota	Gammaproteobacteria	Enterobacterales	Enterobacteriaceae	Klebsiella	Klebsiella pneumoniae	Klebsiella pneumoniae strain Kpn180 plasmid p180CTX-M-15, complete sequence	CP091782.1	0.0156702
			Pseudomonadota	Gammaproteobacteria	Enterobacterales	Enterobacteriaceae	Klebsiella	Klebsiella pneumoniae	Klebsiella pneumoniae strain dm129b plasmid p_dm129b_NDM1, complete sequence	CP095596.1	0.0301881
			Pseudomonadota	Gammaproteobacteria	Enterobacterales	Enterobacteriaceae	Klebsiella	Klebsiella variicola	Klebsiella variicola strain BD_DM_115 plasmid p_kv_NDM1, complete sequence	CP095680.1	0.0302852
			Pseudomonadota	Gammaproteobacteria	Enterobacterales	Enterobacteriaceae	Klebsiella	Klebsiella pneumoniae	Klebsiella pneumoniae subsp. pneumoniae strain DD02357 plasmid pKPC-DD02357, complete sequence	CP096236.1	0
			Pseudomonadota	Gammaproteobacteria	Enterobacterales	Enterobacteriaceae	Klebsiella	Klebsiella pneumoniae	Klebsiella pneumoniae strain KP14ND1 plasmid pKP14ND1-1, complete sequence	CP098376.1	0.0230782
			Pseudomonadota	Gammaproteobacteria	Enterobacterales	Enterobacteriaceae	Klebsiella	Klebsiella pneumoniae	Klebsiella pneumoniae strain KP14ND2 plasmid pKP14ND2-1, complete sequence	CP098377.1	0.0230782
			Pseudomonadota	Gammaproteobacteria	Enterobacterales	Enterobacteriaceae	Klebsiella	Klebsiella pneumoniae	Klebsiella pneumoniae strain KP15ND22 plasmid pKP15ND22-1, complete sequence	CP098379.1	0.0237537
			Pseudomonadota	Gammaproteobacteria	Enterobacterales	Enterobacteriaceae	Klebsiella	Klebsiella pneumoniae	Klebsiella pneumoniae strain RJKP36 plasmid pRJKP36-1, complete sequence	CP100077.1	0.0358575
			Pseudomonadota	Gammaproteobacteria	Enterobacterales	Enterobacteriaceae	Escherichia	Escherichia coli	Escherichia coli strain 2021CK-01784 plasmid unnamed1, complete sequence	CP104372.1	0.0336937
			Pseudomonadota	Gammaproteobacteria	Enterobacterales	Enterobacteriaceae	Klebsiella	Klebsiella pneumoniae	Klebsiella pneumoniae strain 2021CK-01815 plasmid unnamed1, complete sequence	CP104374.1	0.0336937
			Pseudomonadota	Gammaproteobacteria	Enterobacterales	Enterobacteriaceae	Klebsiella	Klebsiella pneumoniae	Klebsiella pneumoniae strain 2021CK-01729 plasmid unnamed2, complete sequence	CP104662.1	0.0336937
			Pseudomonadota	Gammaproteobacteria	Enterobacterales	Enterobacteriaceae	Klebsiella	Klebsiella pneumoniae	Klebsiella pneumoniae strain 2021CK-00608 plasmid unnamed2, complete sequence	CP104680.1	0.0336937
			Pseudomonadota	Gammaproteobacteria	Enterobacterales	Enterobacteriaceae	Klebsiella	Klebsiella pneumoniae	Klebsiella pneumoniae strain KPTA-2108 plasmid pMJ4-1, complete sequence	CP107044.1	0.047688
			Pseudomonadota	Gammaproteobacteria	Enterobacterales	Enterobacteriaceae	Klebsiella	Klebsiella pneumoniae	Klebsiella pneumoniae strain KP424 plasmid pKP424-3, complete sequence	CP109985.1	0.00744966
			Pseudomonadota	Gammaproteobacteria	Enterobacterales	Enterobacteriaceae	Klebsiella	Klebsiella pneumoniae	Klebsiella pneumoniae strain INF192 plasmid pINF192.4, complete sequence	CP110744.1	0.0272504
			Pseudomonadota	Gammaproteobacteria	Enterobacterales	Enterobacteriaceae	Klebsiella	Klebsiella pneumoniae	Klebsiella pneumoniae strain CPE16 plasmid pCPE16_3, complete sequence	CP115709.1	0.0301881
			Pseudomonadota	Gammaproteobacteria	Enterobacterales	Enterobacteriaceae	Klebsiella	Klebsiella pneumoniae	Klebsiella pneumoniae strain 2021QW-00056 plasmid p2021QW-00056_2, complete sequence	CP117214.1	0.0342477
			Pseudomonadota	Gammaproteobacteria	Enterobacterales	Enterobacteriaceae	Klebsiella	Klebsiella pneumoniae	Klebsiella pneumoniae strain 2021QW-00045 plasmid p2021QW-00045_1, complete sequence	CP117217.1	0.0332581
			Pseudomonadota	Gammaproteobacteria	Enterobacterales	Enterobacteriaceae	Klebsiella	Klebsiella pneumoniae	Klebsiella pneumoniae strain 2020QW-00078 plasmid p2020QW-00078_1, complete sequence	CP117222.1	0.0332581
			Pseudomonadota	Gammaproteobacteria	Enterobacterales	Enterobacteriaceae	Klebsiella	Klebsiella pneumoniae	Klebsiella pneumoniae strain 628 plasmid p628-KPC, complete sequence	KP987218.1	0.00348975
			Pseudomonadota	Gammaproteobacteria	Enterobacterales	Enterobacteriaceae	Klebsiella	Klebsiella pneumoniae	Klebsiella pneumoniae subsp. pneumoniae strain HS092753 plasmid pHS092753	KT821215.1	0.0394988
			Pseudomonadota	Gammaproteobacteria	Enterobacterales	Enterobacteriaceae	Escherichia	Escherichia coli	Escherichia coli strain BK34397 plasmid pBK34397, complete sequence	KU295132.1	0.00402654
			Pseudomonadota	Gammaproteobacteria	Enterobacterales	Enterobacteriaceae	Klebsiella	Klebsiella pneumoniae	Klebsiella pneumoniae genome assembly, plasmid: 75	LT968761.1	0.0392331
			Pseudomonadota	Gammaproteobacteria	Enterobacterales	Enterobacteriaceae	Klebsiella	Klebsiella pneumoniae	Klebsiella pneumoniae genome assembly, plasmid: 76	LT968762.1	0.0232268
			Pseudomonadota	Gammaproteobacteria	Enterobacterales	Enterobacteriaceae	Klebsiella	Klebsiella pneumoniae	Klebsiella pneumoniae strain 721005 plasmid p721005-KPC	MG764550.1	0.0228571
			Pseudomonadota	Gammaproteobacteria	Enterobacterales	Enterobacteriaceae	Klebsiella	Klebsiella pneumoniae	Klebsiella pneumoniae strain 130504051 plasmid p504051-KPC, complete sequence	MH477636.1	0.0224927
			Pseudomonadota	Gammaproteobacteria	Enterobacterales	Enterobacteriaceae	Klebsiella	Klebsiella pneumoniae	Klebsiella pneumoniae strain Kp715 plasmid pSZF_KPC, complete sequence	MH917122.1	0.00340187
			Pseudomonadota	Gammaproteobacteria	Enterobacterales	Enterobacteriaceae	Klebsiella	Klebsiella pneumoniae	Klebsiella pneumoniae strain KP17-16 plasmid p17-16-CTX, complete sequence	MK192097.1	0.0411434
			Pseudomonadota	Gammaproteobacteria	Enterobacterales	Enterobacteriaceae	Escherichia	Escherichia coli	Escherichia coli strain E02162 plasmid pE02162_KPC, complete sequence	MK370991.1	0.0336937
			Pseudomonadota	Gammaproteobacteria	Enterobacterales	Enterobacteriaceae	Klebsiella	Klebsiella pneumoniae	Klebsiella pneumoniae strain 427113 plasmid p427113-2, complete sequence	MK413718.1	0.0177122
			Pseudomonadota	Gammaproteobacteria	Enterobacterales	Enterobacteriaceae	Klebsiella	Klebsiella pneumoniae	Klebsiella pneumoniae strain 17ZR-91 plasmid p17ZR-91-IncFII-114, complete sequence	MN200129.1	0.00577481
			Pseudomonadota	Gammaproteobacteria	Enterobacterales	Enterobacteriaceae	Escherichia	Escherichia coli	Escherichia coli strain EC600 plasmid p17ZR-91-TC1, complete sequence	MN200130.1	0.0401734
			Pseudomonadota	Gammaproteobacteria	Enterobacterales	Enterobacteriaceae	Undefined	Undefined	Enterobacteriaceae bacterium strain 22-16 plasmid pKP15-T2, complete sequence	MN657248.1	0.0376857
			Pseudomonadota	Gammaproteobacteria	Enterobacterales	Enterobacteriaceae	Enterobacter	Enterobacter cloacae	Enterobacter cloacae strain N1863 plasmid pN1863-FIIK	MN821368.1	0.0318865
			Pseudomonadota	Gammaproteobacteria	Enterobacterales	Enterobacteriaceae	Klebsiella	Klebsiella pneumoniae	Klebsiella pneumoniae strain 314013 plasmid p314013-KPC, complete sequence	MN891683.1	0.0116661
			Pseudomonadota	Gammaproteobacteria	Enterobacterales	Enterobacteriaceae	Klebsiella	Klebsiella pneumoniae	Klebsiella pneumoniae strain W09308 plasmid pW09308-KPC, complete sequence	MT108210.1	0.0149234
			Pseudomonadota	Gammaproteobacteria	Enterobacterales	Enterobacteriaceae	Klebsiella	Klebsiella pneumoniae	Klebsiella pneumoniae strain KP30E plasmid pKp30E-NDM-1, complete sequence	OP389273.1	0.0304804
DL666	p4201-KPC		Pseudomonadota	Gammaproteobacteria	Enterobacterales	Enterobacteriaceae	Klebsiella	Klebsiella pneumoniae	Klebsiella pneumoniae subsp. pneumoniae HS11286 plasmid pKPHS2, complete sequence	CP003224.1	0.0136991
			Pseudomonadota	Gammaproteobacteria	Enterobacterales	Enterobacteriaceae	Klebsiella	Klebsiella pneumoniae	Klebsiella pneumoniae strain FDAARGOS_439 plasmid unnamed2, complete sequence	CP023916.1	0.0418553
			Pseudomonadota	Gammaproteobacteria	Enterobacterales	Enterobacteriaceae	Klebsiella	Klebsiella pneumoniae	Klebsiella pneumoniae strain JS187 plasmid p187-2, complete sequence	CP025468.1	0.0165552
			Pseudomonadota	Gammaproteobacteria	Enterobacterales	Enterobacteriaceae	Klebsiella	Klebsiella pneumoniae	Klebsiella pneumoniae strain WCHKP7E2 plasmid pKPC2_085072, complete sequence	CP028805.1	0.0217795
			Pseudomonadota	Gammaproteobacteria	Enterobacterales	Enterobacteriaceae	Klebsiella	Klebsiella pneumoniae	Klebsiella pneumoniae strain 6 plasmid pK006_3, complete sequence	CP034319.1	0.0317837
			Pseudomonadota	Gammaproteobacteria	Enterobacterales	Enterobacteriaceae	Klebsiella	Klebsiella pneumoniae	Klebsiella pneumoniae strain 33 plasmid pK033_1, complete sequence	CP034322.1	0.0339141
			Pseudomonadota	Gammaproteobacteria	Enterobacterales	Enterobacteriaceae	Klebsiella	Klebsiella pneumoniae	Klebsiella pneumoniae strain 39 plasmid pK039_2, complete sequence	CP034361.1	0.0315792
			Pseudomonadota	Gammaproteobacteria	Enterobacterales	Enterobacteriaceae	Klebsiella	Klebsiella pneumoniae	Klebsiella pneumoniae strain LSH-KPN25 plasmid pLSH-KPN25-1, complete sequence	CP040180.1	0.0215695
			Pseudomonadota	Gammaproteobacteria	Enterobacterales	Enterobacteriaceae	Klebsiella	Klebsiella pneumoniae	Klebsiella pneumoniae strain WCHKP085104 plasmid pKPC2_085104, complete sequence	CP043363.1	0.0216393
			Pseudomonadota	Gammaproteobacteria	Enterobacterales	Enterobacteriaceae	Klebsiella	Klebsiella pneumoniae	Klebsiella pneumoniae strain S01 plasmid pKPS01_p1, complete sequence	CP048390.1	0.0549966
			Pseudomonadota	Gammaproteobacteria	Enterobacterales	Enterobacteriaceae	Klebsiella	Klebsiella pneumoniae	Klebsiella pneumoniae strain D16KP0122 plasmid pD16KP0122-2, complete sequence	CP052364.1	0.0436329
			Pseudomonadota	Gammaproteobacteria	Enterobacterales	Enterobacteriaceae	Klebsiella	Klebsiella pneumoniae	Klebsiella pneumoniae strain D16KP0042 plasmid pD16KP0042-2, complete sequence	CP052374.1	0.0433296
			Pseudomonadota	Gammaproteobacteria	Enterobacterales	Enterobacteriaceae	Klebsiella	Klebsiella pneumoniae	Klebsiella pneumoniae strain B16KP0202 plasmid pB16KP0202-2, complete sequence	CP052512.1	0.0320933
			Pseudomonadota	Gammaproteobacteria	Enterobacterales	Enterobacteriaceae	Klebsiella	Klebsiella pneumoniae	Klebsiella pneumoniae strain B16KP0141 plasmid pB16KP0141-3, complete sequence	CP052540.1	0.0342477
			Pseudomonadota	Gammaproteobacteria	Enterobacterales	Enterobacteriaceae	Klebsiella	Klebsiella pneumoniae	Klebsiella pneumoniae strain RHB39-C24 plasmid pRHB39-C24_3, complete sequence	CP057036.1	0.0301881
			Pseudomonadota	Gammaproteobacteria	Enterobacterales	Enterobacteriaceae	Klebsiella	Klebsiella pneumoniae	Klebsiella pneumoniae subsp. pneumoniae strain KP18069 plasmid pKP18069-CTX, complete sequence	CP059891.1	0.057671
			Pseudomonadota	Gammaproteobacteria	Enterobacterales	Enterobacteriaceae	Klebsiella	Klebsiella variicola	Klebsiella variicola strain KP2757 plasmid p2757-138, complete sequence	CP060808.1	0.0286795
			Pseudomonadota	Gammaproteobacteria	Enterobacterales	Enterobacteriaceae	Klebsiella	Klebsiella pneumoniae	Klebsiella pneumoniae strain CriePir99 plasmid unnamed2, complete sequence	CP063015.1	0.0331502
			Pseudomonadota	Gammaproteobacteria	Enterobacterales	Enterobacteriaceae	Klebsiella	Klebsiella pneumoniae	Klebsiella pneumoniae subsp. pneumoniae strain HS20R14 isolate HS20R14 plasmid pHS20R14-1, complete sequence	CP064769.1	0.0543589
			Pseudomonadota	Gammaproteobacteria	Enterobacterales	Enterobacteriaceae	Klebsiella	Klebsiella pneumoniae	Klebsiella pneumoniae subsp. pneumoniae strain HS20R14 isolate HS20R14 plasmid pHS20R14-KPC-2, complete sequence	CP064771.1	2.38274e-05
			Pseudomonadota	Gammaproteobacteria	Enterobacterales	Enterobacteriaceae	Klebsiella	Klebsiella pneumoniae	Klebsiella pneumoniae strain B6753 plasmid pIncFIBpQil, complete sequence	CP067047.1	0.0485634
			Pseudomonadota	Gammaproteobacteria	Enterobacterales	Enterobacteriaceae	Klebsiella	Klebsiella pneumoniae	Klebsiella pneumoniae strain KP18-8 plasmid pKP18-8-1, complete sequence	CP082007.1	0.0525139
			Pseudomonadota	Gammaproteobacteria	Enterobacterales	Enterobacteriaceae	Klebsiella	Klebsiella pneumoniae	Klebsiella pneumoniae strain CRK3022 plasmid pCRK3022-1, complete sequence	CP091331.1	0.0529154
			Pseudomonadota	Gammaproteobacteria	Enterobacterales	Enterobacteriaceae	Klebsiella	Klebsiella pneumoniae	Klebsiella pneumoniae strain b199b plasmid p_b199b_NDM5, complete sequence	CP095580.1	0.0523149
			Pseudomonadota	Gammaproteobacteria	Enterobacterales	Enterobacteriaceae	Klebsiella	Klebsiella pneumoniae	Klebsiella pneumoniae strain dm147a plasmid p_dm147a_NDM1, complete sequence	CP095598.1	0.0496454
			Pseudomonadota	Gammaproteobacteria	Enterobacterales	Enterobacteriaceae	Klebsiella	Klebsiella pneumoniae	Klebsiella pneumoniae strain dm193b plasmid p_dm193b_NDM5, complete sequence	CP095600.1	0.0388388
			Pseudomonadota	Gammaproteobacteria	Enterobacterales	Enterobacteriaceae	Klebsiella	Klebsiella pneumoniae	Klebsiella pneumoniae strain dm654a plasmid p_dm654a_NDM1, complete sequence	CP095636.1	0.0489202
			Pseudomonadota	Gammaproteobacteria	Enterobacterales	Enterobacteriaceae	Klebsiella	Klebsiella pneumoniae	Klebsiella pneumoniae strain dm749b plasmid p_dm749b_NDM5, complete sequence	CP095647.1	0.0392331
			Pseudomonadota	Gammaproteobacteria	Enterobacterales	Enterobacteriaceae	Klebsiella	Klebsiella pneumoniae	Klebsiella pneumoniae strain dm803b plasmid p_dm803b_NDM5, complete sequence	CP095654.1	0.0391011
			Pseudomonadota	Gammaproteobacteria	Enterobacterales	Enterobacteriaceae	Klebsiella	Klebsiella pneumoniae	Klebsiella pneumoniae strain dm664b plasmid p1_dm664b_NDM5, complete sequence	CP095682.1	0.0489202
			Pseudomonadota	Gammaproteobacteria	Enterobacterales	Enterobacteriaceae	Klebsiella	Klebsiella pneumoniae	Klebsiella pneumoniae strain HSKP5 plasmid pHSKP5-1, complete sequence	CP100095.1	0.0556462
			Pseudomonadota	Gammaproteobacteria	Enterobacterales	Enterobacteriaceae	Klebsiella	Klebsiella pneumoniae	Klebsiella pneumoniae strain HSKP43 plasmid pHSKP43-1, complete sequence	CP100099.1	0.0545702
			Pseudomonadota	Gammaproteobacteria	Enterobacterales	Enterobacteriaceae	Klebsiella	Klebsiella pneumoniae	Klebsiella pneumoniae strain HSKP33 plasmid pHSKP33-1, complete sequence	CP100103.1	0.0581372
			Pseudomonadota	Gammaproteobacteria	Enterobacterales	Enterobacteriaceae	Klebsiella	Klebsiella pneumoniae	Klebsiella pneumoniae strain HSKP33 plasmid pHSKP33-2, complete sequence	CP100104.1	0.0106974
			Pseudomonadota	Gammaproteobacteria	Enterobacterales	Enterobacteriaceae	Klebsiella	Klebsiella pneumoniae	Klebsiella pneumoniae strain HSKP107 plasmid pHSKP107-1, complete sequence	CP100107.1	0.0552118
			Pseudomonadota	Gammaproteobacteria	Enterobacterales	Enterobacteriaceae	Klebsiella	Klebsiella pneumoniae	Klebsiella pneumoniae strain HSKP104 plasmid pHSKP104-1, complete sequence	CP100111.1	0.0552118
			Pseudomonadota	Gammaproteobacteria	Enterobacterales	Enterobacteriaceae	Klebsiella	Klebsiella pneumoniae	Klebsiella pneumoniae strain KP048 plasmid pKP048, complete sequence	FJ628167.2	0.022205
			Pseudomonadota	Gammaproteobacteria	Enterobacterales	Enterobacteriaceae	Klebsiella	Klebsiella pneumoniae	Klebsiella pneumoniae subsp. pneumoniae strain HS082416 plasmid pHS082416	KT821214.1	0.0342477
			Pseudomonadota	Gammaproteobacteria	Enterobacterales	Enterobacteriaceae	Klebsiella	Klebsiella pneumoniae	Klebsiella pneumoniae strain 1220 plasmid p1220-CTXM, complete sequence	KY174332.1	0.0284967
			Pseudomonadota	Gammaproteobacteria	Enterobacterales	Enterobacteriaceae	Klebsiella	Klebsiella pneumoniae	Klebsiella pneumoniae strain BA6740 plasmid pBA6740_1, complete sequence	MK649823.1	0.0588483
			Pseudomonadota	Gammaproteobacteria	Enterobacterales	Enterobacteriaceae	Klebsiella	Klebsiella pneumoniae	Klebsiella pneumoniae strain JS187-vir plasmid unnamed3, complete sequence	MZ475702.1	0.0136991
			Pseudomonadota	Gammaproteobacteria	Enterobacterales	Enterobacteriaceae	Klebsiella	Klebsiella pneumoniae	Klebsiella pneumoniae strain NTUH-K2044-CR plasmid unnamed2, complete sequence	MZ475710.1	0.0136991
			Pseudomonadota	Gammaproteobacteria	Enterobacterales	Enterobacteriaceae	Klebsiella	Klebsiella pneumoniae	Klebsiella pneumoniae strain CQ8 plasmid pCQ8, complete sequence	ON882015.1	0.0302852
			Pseudomonadota	Gammaproteobacteria	Enterobacterales	Enterobacteriaceae	Klebsiella	Klebsiella pneumoniae	Klebsiella pneumoniae isolate 15 genome assembly, plasmid: P1	OW969710.1	0.059819
			Pseudomonadota	Gammaproteobacteria	Enterobacterales	Enterobacteriaceae	Klebsiella	Klebsiella pneumoniae	Klebsiella pneumoniae isolate 15 genome assembly, plasmid: P1	OW969766.1	0.0478612
DL410	unnamed	18	Pseudomonadota	Gammaproteobacteria	Enterobacterales	Enterobacteriaceae	Citrobacter	Citrobacter farmeri	Citrobacter farmeri strain AUSMDU00008141 plasmid pAUSMDU8141-2, complete sequence	CP022697.1	0.0505746
			Pseudomonadota	Gammaproteobacteria	Enterobacterales	Enterobacteriaceae	Citrobacter	Citrobacter freundii	Citrobacter freundii strain P7699 plasmid punnamed_P7699	CP071909.1	0.0593303
			Pseudomonadota	Gammaproteobacteria	Enterobacterales	Enterobacteriaceae	Citrobacter	Citrobacter freundii	Citrobacter freundii strain DY2010 plasmid unnamed1, complete sequence	CP086288.1	0.0572108
			Pseudomonadota	Gammaproteobacteria	Enterobacterales	Enterobacteriaceae	Citrobacter	Citrobacter freundii	Citrobacter freundii isolate Citrobacter freundii str. E2614 genome assembly, plasmid: 2	LS992176.1	0.057671
			Pseudomonadota	Gammaproteobacteria	Enterobacterales	Enterobacteriaceae	Citrobacter	Citrobacter freundii	Citrobacter freundii isolate 18 genome assembly, plasmid: P2	OW849210.1	0.0498292
			Pseudomonadota	Gammaproteobacteria	Enterobacterales	Enterobacteriaceae	Citrobacter	Citrobacter freundii	Citrobacter freundii isolate 22 genome assembly, plasmid: P2	OW967265.1	0.0539403
DL410 DL662	unnamed unnamed1		Pseudomonadota	Gammaproteobacteria	Enterobacterales	Enterobacteriaceae	Raoultella	Raoultella ornithinolytica	Raoultella ornithinolytica strain FDAARGOS_431 plasmid unnamed1, complete sequence	CP023893.1	0.057671
			Pseudomonadota	Gammaproteobacteria	Enterobacterales	Enterobacteriaceae	Klebsiella	Klebsiella michiganensis	Klebsiella michiganensis strain RHBSTW-00409 plasmid unnamed	CP055327.1	0.0419997
			Pseudomonadota	Gammaproteobacteria	Enterobacterales	Enterobacteriaceae	Citrobacter	Citrobacter freundii	Citrobacter freundii strain SCLZS47 plasmid pOXA1_SCLZS47, complete sequence	CP092496.1	0.0588483
			Pseudomonadota	Gammaproteobacteria	Enterobacterales	Enterobacteriaceae	Klebsiella	Klebsiella variicola	Klebsiella variicola strain 2022CK-00565 plasmid unnamed1, complete sequence	CP114169.1	0.0574401
			Pseudomonadota	Gammaproteobacteria	Enterobacterales	Enterobacteriaceae	Enterobacter	Enterobacter cloacae	Enterobacter cloacae strain 12949 plasmid p12949-FIIY, complete sequence	MH909344.1	0.0556462
DL410 DL662 DL688 SE172	unnamed unnamed1 pE28_001 pQC11_2		Pseudomonadota	Gammaproteobacteria	Enterobacterales	Enterobacteriaceae	Klebsiella	Klebsiella pneumoniae	Klebsiella pneumoniae plasmid pWP4-S18-CRE-04_1 DNA, complete genome, strain: WP4-S18-CRE-04	AP022079.1	0.052714
			Pseudomonadota	Gammaproteobacteria	Enterobacterales	Enterobacteriaceae	Klebsiella	Klebsiella pneumoniae	Klebsiella pneumoniae strain INF042 plasmid unnamed1, complete sequence	CP024543.1	0.0505746
			Pseudomonadota	Gammaproteobacteria	Enterobacterales	Enterobacteriaceae	Klebsiella	Klebsiella pneumoniae	Klebsiella pneumoniae strain C2 plasmid pC2_001, complete sequence	CP042521.1	0.056983
			Pseudomonadota	Gammaproteobacteria	Enterobacterales	Enterobacteriaceae	Klebsiella	Klebsiella pneumoniae	Klebsiella pneumoniae strain B16KP0177 plasmid pB16KP0177-1, complete sequence	CP052525.1	0.0498292
			Pseudomonadota	Gammaproteobacteria	Enterobacterales	Enterobacteriaceae	Klebsiella	Klebsiella grimontii	Klebsiella grimontii strain RHBSTW-00866 plasmid pRHBSTW-00866_3, complete sequence	CP055311.1	0.0543589
			Pseudomonadota	Gammaproteobacteria	Enterobacterales	Enterobacteriaceae	Klebsiella	Klebsiella pneumoniae	Klebsiella pneumoniae strain RHBSTW-00574 plasmid pRHBSTW-00574_2, complete sequence	CP055452.1	0.0549966
			Pseudomonadota	Gammaproteobacteria	Enterobacterales	Enterobacteriaceae	Klebsiella	Klebsiella pneumoniae	Klebsiella pneumoniae strain RHBSTW-00610 plasmid pRHBSTW-00610_2, complete sequence	CP056386.1	0.052714
			Pseudomonadota	Gammaproteobacteria	Enterobacterales	Enterobacteriaceae	Klebsiella	Klebsiella pneumoniae	Klebsiella pneumoniae strain ARLG-3289 plasmid pC752_1, complete sequence	CP067480.1	0.052714
			Pseudomonadota	Gammaproteobacteria	Enterobacterales	Enterobacteriaceae	Klebsiella	Klebsiella pneumoniae	Klebsiella pneumoniae strain FDAARGOS_1308 plasmid unnamed2, complete sequence	CP069969.1	0.0593303
			Pseudomonadota	Gammaproteobacteria	Enterobacterales	Enterobacteriaceae	Klebsiella	Klebsiella pneumoniae	Klebsiella pneumoniae strain KSB1_9E plasmid pKSB1_9E_1, complete sequence	CP083769.1	0.0554283
			Pseudomonadota	Gammaproteobacteria	Enterobacterales	Enterobacteriaceae	Klebsiella	Klebsiella pneumoniae	Klebsiella pneumoniae strain INF118 plasmid pINF118_1, complete sequence	CP083776.1	0.0593303
			Pseudomonadota	Gammaproteobacteria	Enterobacterales	Enterobacteriaceae	Klebsiella	Klebsiella quasipneumoniae	Klebsiella quasipneumoniae subsp. quasipneumoniae strain SB1124 plasmid pKqq_SB1124_1, complete sequence	CP084807.1	0.0517248
			Pseudomonadota	Gammaproteobacteria	Enterobacterales	Enterobacteriaceae	Klebsiella	Klebsiella pneumoniae	Klebsiella pneumoniae strain KSB2_1C plasmid pKSB2_1C.2, complete sequence	CP110485.1	0.0515304
			Pseudomonadota	Gammaproteobacteria	Enterobacterales	Enterobacteriaceae	Klebsiella	Klebsiella variicola	Klebsiella variicola strain 2022CK-00564 plasmid unnamed1, complete sequence	CP114165.1	0.0574401
			Pseudomonadota	Gammaproteobacteria	Enterobacterales	Enterobacteriaceae	Klebsiella	Klebsiella variicola	Klebsiella variicola strain 2022CK-00500 plasmid unnamed1, complete sequence	CP114313.1	0.0574401
			Pseudomonadota	Gammaproteobacteria	Enterobacterales	Enterobacteriaceae	Klebsiella	Klebsiella variicola	Klebsiella variicola strain 2022CK-00501 plasmid unnamed1, complete sequence	CP114317.1	0.0574401
			Pseudomonadota	Gammaproteobacteria	Enterobacterales	Enterobacteriaceae	Klebsiella	Klebsiella variicola	Klebsiella variicola strain 2022CK-00502 plasmid unnamed1, complete sequence	CP114321.1	0.0574401
			Pseudomonadota	Gammaproteobacteria	Enterobacterales	Enterobacteriaceae	Klebsiella	Klebsiella variicola	Klebsiella variicola strain 2022CK-00503 plasmid unnamed1, complete sequence	CP114325.1	0.0574401
			Pseudomonadota	Gammaproteobacteria	Enterobacterales	Enterobacteriaceae	Klebsiella	Klebsiella variicola	Klebsiella variicola strain 2022CK-00504 plasmid unnamed1, complete sequence	CP114329.1	0.0574401
			Pseudomonadota	Gammaproteobacteria	Enterobacterales	Enterobacteriaceae	Klebsiella	Klebsiella variicola	Klebsiella variicola strain 2022CK-00505 plasmid unnamed1, complete sequence	CP114333.1	0.0572108
			Pseudomonadota	Gammaproteobacteria	Enterobacterales	Enterobacteriaceae	Klebsiella	Klebsiella variicola	Klebsiella variicola strain 2022CK-00567 plasmid unnamed1, complete sequence	CP114355.1	0.0574401
			Pseudomonadota	Gammaproteobacteria	Enterobacterales	Enterobacteriaceae	Klebsiella	Klebsiella variicola	Klebsiella variicola strain 2022CK-00568 plasmid unnamed1, complete sequence	CP114362.1	0.0572108
			Pseudomonadota	Gammaproteobacteria	Enterobacterales	Enterobacteriaceae	Klebsiella	Klebsiella pneumoniae	Klebsiella pneumoniae isolate INF022-sc-2279895 genome assembly, plasmid: 2	LR890210.1	0.0505746
			Pseudomonadota	Gammaproteobacteria	Enterobacterales	Enterobacteriaceae	Klebsiella	Klebsiella pneumoniae	Klebsiella pneumoniae isolate INF049-sc-2279950 genome assembly, plasmid: 2	LR890361.1	0.0595738
			Pseudomonadota	Gammaproteobacteria	Enterobacterales	Enterobacteriaceae	Klebsiella	Klebsiella pneumoniae	Klebsiella pneumoniae isolate 459 genome assembly, plasmid: P1	OW849038.1	0.0525139
			Pseudomonadota	Gammaproteobacteria	Enterobacterales	Enterobacteriaceae	Klebsiella	Klebsiella pneumoniae	Klebsiella pneumoniae isolate 11 genome assembly, plasmid: P1	OW969939.1	0.059819
DL662 DL688 SE172	unnamed1 pE28_001 pQC11_2		Pseudomonadota	Gammaproteobacteria	Enterobacterales	Enterobacteriaceae	Klebsiella	Klebsiella pneumoniae	Klebsiella pneumoniae strain CAV1042 plasmid pCAV1042-183, complete sequence	CP018670.1	0.0586096
			Pseudomonadota	Gammaproteobacteria	Enterobacterales	Enterobacteriaceae	Klebsiella	Klebsiella pneumoniae	Klebsiella pneumoniae strain K2606 plasmid unnamed1, complete sequence	CP047634.1	0.0543589
			Pseudomonadota	Gammaproteobacteria	Enterobacterales	Enterobacteriaceae	Klebsiella	Klebsiella pneumoniae	Klebsiella pneumoniae subsp. pneumoniae strain T698-1 plasmid pKPT698-tetA, complete sequence	CP079782.1	0.0583726
			Pseudomonadota	Gammaproteobacteria	Enterobacterales	Enterobacteriaceae	Klebsiella	Klebsiella pneumoniae	Klebsiella pneumoniae isolate INF154-sc-2279998 genome assembly, plasmid: 2	LR890588.1	0.0588483
			Pseudomonadota	Gammaproteobacteria	Enterobacterales	Enterobacteriaceae	Escherichia	Escherichia coli	Escherichia coli strain J53-vir2 plasmid unnamed1, partial sequence	MZ475699.1	0.0590885
			Pseudomonadota	Gammaproteobacteria	Enterobacterales	Enterobacteriaceae	Klebsiella	Klebsiella pneumoniae	Klebsiella pneumoniae strain JS187-vir2 plasmid unnamed2, complete sequence	MZ475706.1	0.0539403
			Pseudomonadota	Gammaproteobacteria	Enterobacterales	Enterobacteriaceae	Klebsiella	Klebsiella pneumoniae	Klebsiella pneumoniae isolate 11 genome assembly, plasmid: P1	OW967838.1	0.0593303
DL688	pE28_001		Pseudomonadota	Gammaproteobacteria	Enterobacterales	Enterobacteriaceae	Klebsiella	Klebsiella quasipneumoniae	Klebsiella quasipneumoniae strain FDAARGOS_93 plasmid unnamed2, complete sequence	CP014073.1	0.0586096
			Pseudomonadota	Gammaproteobacteria	Enterobacterales	Enterobacteriaceae	Klebsiella	Klebsiella quasipneumoniae	Klebsiella quasipneumoniae strain ATCC 700603 plasmid pKQPS1, complete sequence	CP014697.2	0.0586096
			Pseudomonadota	Gammaproteobacteria	Enterobacterales	Enterobacteriaceae	Klebsiella	Klebsiella pneumoniae	Klebsiella pneumoniae strain 203 plasmid p203, complete sequence	CP021166.1	0.0533217
			Pseudomonadota	Gammaproteobacteria	Enterobacterales	Enterobacteriaceae	Klebsiella	Klebsiella pneumoniae	Klebsiella pneumoniae strain KPNIH48 plasmid pKPN-10f7, complete sequence	CP026397.1	0.022205
			Pseudomonadota	Gammaproteobacteria	Enterobacterales	Enterobacteriaceae	Klebsiella	Klebsiella quasipneumoniae	Klebsiella quasipneumoniae subsp. similipneumoniae strain ATCC 700603 plasmid pDA33145-152, complete sequence	CP029598.1	0.0586096
			Pseudomonadota	Gammaproteobacteria	Enterobacterales	Enterobacteriaceae	Klebsiella	Klebsiella pneumoniae	Klebsiella pneumoniae strain RHBSTW-00636 plasmid pRHBSTW-00636_3, complete sequence	CP056374.1	0.0383209
			Pseudomonadota	Gammaproteobacteria	Enterobacterales	Enterobacteriaceae	Klebsiella	Klebsiella oxytoca	Klebsiella oxytoca strain RHBSTW-00365 plasmid pRHBSTW-00365_2, complete sequence	CP056582.1	0.0563082
			Pseudomonadota	Gammaproteobacteria	Enterobacterales	Enterobacteriaceae	Klebsiella	Klebsiella oxytoca	Klebsiella oxytoca strain RHBSTW-00651 plasmid pRHBSTW-00651_2, complete sequence	CP056669.1	0.0192445
			Pseudomonadota	Gammaproteobacteria	Enterobacterales	Enterobacteriaceae	Klebsiella	Klebsiella pneumoniae	Klebsiella pneumoniae strain ARLG-3288 plasmid pC282_1, complete sequence	CP067823.1	0.0545702
			Pseudomonadota	Gammaproteobacteria	Enterobacterales	Enterobacteriaceae	Klebsiella	Klebsiella quasipneumoniae	Klebsiella quasipneumoniae strain OSUCMP263AKPC plasmid pCMP234-1, complete sequence	CP087581.1	0.0545702
			Pseudomonadota	Gammaproteobacteria	Enterobacterales	Enterobacteriaceae	Klebsiella	Klebsiella pneumoniae	Klebsiella pneumoniae strain 33221 plasmid p33221-2, complete sequence	CP099405.1	0.0220623
			Pseudomonadota	Gammaproteobacteria	Enterobacterales	Enterobacteriaceae	Klebsiella	Klebsiella pneumoniae	Klebsiella pneumoniae strain 33612 plasmid p33612-1, complete sequence	CP099410.1	0.0220623
			Pseudomonadota	Gammaproteobacteria	Enterobacterales	Enterobacteriaceae	Klebsiella	Klebsiella michiganensis	Klebsiella michiganensis strain 5088 plasmid pMB8590_1, complete sequence	CP103555.1	0.0545702
			Pseudomonadota	Gammaproteobacteria	Enterobacterales	Enterobacteriaceae	Klebsiella	Klebsiella aerogenes	Klebsiella aerogenes strain 722 plasmid pMB5971_1, complete sequence	CP103640.1	0.0545702
			Pseudomonadota	Gammaproteobacteria	Enterobacterales	Enterobacteriaceae	Klebsiella	Klebsiella pneumoniae	Klebsiella pneumoniae strain INF321 plasmid pINF321.3, complete sequence	CP110579.1	0.0208145
			Pseudomonadota	Gammaproteobacteria	Enterobacterales	Enterobacteriaceae	Klebsiella	Klebsiella pneumoniae	Klebsiella pneumoniae strain Kp_p_1 plasmid pESBL_BMTH_Kpneu_1, complete sequence	CP119565.1	0.0547827
			Pseudomonadota	Gammaproteobacteria	Enterobacterales	Enterobacteriaceae	Klebsiella	Klebsiella pneumoniae	Klebsiella pneumoniae isolate INF290-sc-2280223 genome assembly, plasmid: 2	LR890477.1	0.0294234
			Pseudomonadota	Gammaproteobacteria	Enterobacterales	Enterobacteriaceae	Klebsiella	Klebsiella pneumoniae	Klebsiella pneumoniae isolate 678 genome assembly, plasmid: P1	OW848918.1	0.0264788
DL688 SE172	pE28_001 pQC11_2		Pseudomonadota	Gammaproteobacteria	Enterobacterales	Enterobacteriaceae	Klebsiella	Klebsiella pneumoniae	Klebsiella pneumoniae subsp. pneumoniae KPNIH27 plasmid pKPN-262, complete sequence	CP007734.1	0.0360949
			Pseudomonadota	Gammaproteobacteria	Enterobacterales	Enterobacteriaceae	Klebsiella	Klebsiella pneumoniae	Klebsiella pneumoniae strain CAV1344 plasmid pCAV1344-250, complete sequence	CP011623.1	0.0311746
			Pseudomonadota	Gammaproteobacteria	Enterobacterales	Enterobacteriaceae	Klebsiella	Klebsiella pneumoniae	Klebsiella pneumoniae strain CAV1193 plasmid pCAV1193-258, complete sequence	CP013323.1	0.0324062
			Pseudomonadota	Gammaproteobacteria	Enterobacterales	Enterobacteriaceae	Klebsiella	Klebsiella pneumoniae	Klebsiella pneumoniae strain Kp8701 plasmid unnamed, complete sequence	CP049605.1	0.057671
			Pseudomonadota	Gammaproteobacteria	Enterobacterales	Enterobacteriaceae	Klebsiella	Klebsiella pneumoniae	Klebsiella pneumoniae strain RHBSTW-00515 plasmid pRHBSTW-00515_2, complete sequence	CP056426.1	0.0260597
			Pseudomonadota	Gammaproteobacteria	Enterobacterales	Enterobacteriaceae	Klebsiella	Klebsiella pneumoniae	Klebsiella pneumoniae strain FDAARGOS_1329 plasmid unnamed, complete sequence	CP069993.1	0.0586096
			Pseudomonadota	Gammaproteobacteria	Enterobacterales	Enterobacteriaceae	Klebsiella	Klebsiella pneumoniae	Klebsiella pneumoniae strain 46 plasmid pKP46-mcr10, complete sequence	CP088124.1	0.0458408
			Pseudomonadota	Gammaproteobacteria	Enterobacterales	Enterobacteriaceae	Klebsiella	Klebsiella pneumoniae	Klebsiella pneumoniae strain 57 plasmid pKP57-mcr10, complete sequence	CP088129.1	0.0455159
			Pseudomonadota	Gammaproteobacteria	Enterobacterales	Enterobacteriaceae	Klebsiella	Klebsiella pneumoniae	Klebsiella pneumoniae strain 2017HL-00503 plasmid Kpn-WC17-007-01, complete sequence	CP094898.1	0.0233762
			Pseudomonadota	Gammaproteobacteria	Enterobacterales	Enterobacteriaceae	Klebsiella	Klebsiella pneumoniae	Klebsiella pneumoniae strain GN4542 plasmid pGN4542-1, complete sequence	CP102693.1	0.0494626
			Pseudomonadota	Gammaproteobacteria	Enterobacterales	Enterobacteriaceae	Klebsiella	Klebsiella pneumoniae	Klebsiella pneumoniae strain 4014 plasmid pMB7964_1, complete sequence	CP103580.1	0.0545702
			Pseudomonadota	Gammaproteobacteria	Enterobacterales	Enterobacteriaceae	Klebsiella	Klebsiella pneumoniae	Klebsiella pneumoniae strain 1498 plasmid pMB7868_1, complete sequence	CP103583.1	0.0545702
			Pseudomonadota	Gammaproteobacteria	Enterobacterales	Enterobacteriaceae	Klebsiella	Klebsiella pneumoniae	Klebsiella pneumoniae strain 3571 plasmid pMB6975_1, complete sequence	CP103615.1	0.0545702
			Pseudomonadota	Gammaproteobacteria	Enterobacterales	Enterobacteriaceae	Klebsiella	Klebsiella pneumoniae	Klebsiella pneumoniae strain 2289 plasmid pMB3028_1, complete sequence	CP103728.1	0.0539403
			Pseudomonadota	Gammaproteobacteria	Enterobacterales	Enterobacteriaceae	Klebsiella	Klebsiella pneumoniae	Klebsiella pneumoniae strain KP5076 plasmid pKP5076-1, complete sequence	CP106655.1	0.0433296
			Pseudomonadota	Gammaproteobacteria	Enterobacterales	Enterobacteriaceae	Klebsiella	Klebsiella pneumoniae	Klebsiella pneumoniae isolate INF168-sc-2280023 genome assembly, plasmid: 2	LR890472.1	0.0563082
			Pseudomonadota	Gammaproteobacteria	Enterobacterales	Enterobacteriaceae	Klebsiella	Klebsiella pneumoniae	Klebsiella pneumoniae strain KP63 plasmid pKPC-063001, complete sequence	MZ156798.1	0.0593303
			Pseudomonadota	Gammaproteobacteria	Enterobacterales	Enterobacteriaceae	Klebsiella	Klebsiella quasipneumoniae	Klebsiella quasipneumoniae strain KLP00177 plasmid pKLP00177_3, complete sequence	OP378657.1	0.0545702
			Pseudomonadota	Gammaproteobacteria	Enterobacterales	Enterobacteriaceae	Klebsiella	Klebsiella pneumoniae	Klebsiella pneumoniae strain KLP00181 plasmid pKLP00181_2, complete sequence	OP378658.1	0.0572108
			Pseudomonadota	Gammaproteobacteria	Enterobacterales	Enterobacteriaceae	Klebsiella	Klebsiella pneumoniae	Klebsiella pneumoniae isolate 151 genome assembly, plasmid: P1	OW967782.1	0.0480354
			Pseudomonadota	Gammaproteobacteria	Enterobacterales	Enterobacteriaceae	Klebsiella	Klebsiella oxytoca	Klebsiella oxytoca isolate 36 genome assembly, plasmid: P1	OW969660.1	0.0595738
SE114	pKC004_1		Pseudomonadota	Gammaproteobacteria	Enterobacterales	Enterobacteriaceae	Klebsiella	Klebsiella pneumoniae	Klebsiella pneumoniae strain K66-45 plasmid pK66-45-2, complete sequence	CP020903.1	0.0189299
			Pseudomonadota	Gammaproteobacteria	Enterobacterales	Enterobacteriaceae	Klebsiella	Klebsiella pneumoniae	Klebsiella pneumoniae strain FDAARGOS_443 plasmid unnamed1, complete sequence	CP023937.1	0.0267335
			Pseudomonadota	Gammaproteobacteria	Enterobacterales	Enterobacteriaceae	Klebsiella	Klebsiella pneumoniae	Klebsiella pneumoniae subsp. pneumoniae strain SCKP020143 plasmid p1_020143, complete sequence	CP028543.1	0.0202137
			Pseudomonadota	Gammaproteobacteria	Enterobacterales	Enterobacteriaceae	Klebsiella	Klebsiella pneumoniae	Klebsiella pneumoniae subsp. pneumoniae strain SCKP040074 plasmid pTetD_040074, complete sequence	CP029387.1	0.0241368
			Pseudomonadota	Gammaproteobacteria	Enterobacterales	Enterobacteriaceae	Klebsiella	Klebsiella pneumoniae	Klebsiella pneumoniae strain AR_0075 plasmid unnamed1, complete sequence	CP032186.1	0.0201478
			Pseudomonadota	Gammaproteobacteria	Enterobacterales	Enterobacteriaceae	Klebsiella	Klebsiella pneumoniae	Klebsiella pneumoniae strain WCHKP115069 plasmid p1_115069, complete sequence	CP033402.1	0.0198213
			Pseudomonadota	Gammaproteobacteria	Enterobacterales	Enterobacteriaceae	Klebsiella	Klebsiella pneumoniae	Klebsiella pneumoniae strain BA1559 plasmid pIncFIBK, complete sequence	CP036188.1	0.0227107
			Pseudomonadota	Gammaproteobacteria	Enterobacterales	Enterobacteriaceae	Klebsiella	Klebsiella pneumoniae	Klebsiella pneumoniae subsp. pneumoniae strain WCHKP015093 plasmid p1_015093, complete sequence	CP036302.1	0.0198213
			Pseudomonadota	Gammaproteobacteria	Enterobacterales	Enterobacteriaceae	Klebsiella	Klebsiella pneumoniae	Klebsiella pneumoniae strain BP327 plasmid pIncFIBK, complete sequence	CP036337.1	0.0219205
			Pseudomonadota	Gammaproteobacteria	Enterobacterales	Enterobacteriaceae	Klebsiella	Klebsiella pneumoniae	Klebsiella pneumoniae strain C2974 plasmid pC2974-2, complete sequence	CP039796.1	0.0163307
			Pseudomonadota	Gammaproteobacteria	Enterobacterales	Enterobacteriaceae	Klebsiella	Klebsiella pneumoniae	Klebsiella pneumoniae strain C2972 plasmid pC2972-2, complete sequence	CP039803.1	0.0209501
			Pseudomonadota	Gammaproteobacteria	Enterobacterales	Enterobacteriaceae	Klebsiella	Klebsiella pneumoniae	Klebsiella pneumoniae strain C2660 plasmid pC2660-2, complete sequence	CP039809.1	0.0198213
			Pseudomonadota	Gammaproteobacteria	Enterobacterales	Enterobacteriaceae	Klebsiella	Klebsiella pneumoniae	Klebsiella pneumoniae strain PIMB15ND2KP27 plasmid pKP27-MPH, complete sequence	CP041640.1	0.0228571
			Pseudomonadota	Gammaproteobacteria	Enterobacterales	Enterobacteriaceae	Klebsiella	Klebsiella pneumoniae	Klebsiella pneumoniae strain 18-2374 plasmid pSECR18-2374A, complete sequence	CP041928.1	0.0198862
			Pseudomonadota	Gammaproteobacteria	Enterobacterales	Enterobacteriaceae	Klebsiella	Klebsiella pneumoniae	Klebsiella pneumoniae strain NMBU-W07E18 plasmid pNMBU-W07E18_01, complete sequence	CP042883.1	0.0194991
			Pseudomonadota	Gammaproteobacteria	Enterobacterales	Enterobacteriaceae	Klebsiella	Klebsiella pneumoniae	Klebsiella pneumoniae subsp. pneumoniae strain WCHKP020120 plasmid p1_020120, complete sequence	CP043359.1	0.0198862
			Pseudomonadota	Gammaproteobacteria	Enterobacterales	Enterobacteriaceae	Klebsiella	Klebsiella grimontii	Klebsiella grimontii strain SS141 plasmid plamid_2, complete sequence	CP044529.1	0.0345853
			Pseudomonadota	Gammaproteobacteria	Enterobacterales	Enterobacteriaceae	Klebsiella	Klebsiella pneumoniae	Klebsiella pneumoniae strain WCHKP115016 plasmid p1_115016, complete sequence	CP046969.1	0.0198213
			Pseudomonadota	Gammaproteobacteria	Enterobacterales	Enterobacteriaceae	Klebsiella	Klebsiella pneumoniae	Klebsiella pneumoniae strain 51015 plasmid p51015_CTX_M_15, complete sequence	CP050379.1	0.0213613
			Pseudomonadota	Gammaproteobacteria	Enterobacterales	Enterobacteriaceae	Klebsiella	Klebsiella pneumoniae	Klebsiella pneumoniae strain F16KP0075 plasmid pF16KP0075-1, complete sequence	CP052168.1	0.027077
			Pseudomonadota	Gammaproteobacteria	Enterobacterales	Enterobacteriaceae	Klebsiella	Klebsiella pneumoniae	Klebsiella pneumoniae strain E16KP0301 plasmid pE16KP0301-1, complete sequence	CP052245.1	0.0255655
			Pseudomonadota	Gammaproteobacteria	Enterobacterales	Enterobacteriaceae	Klebsiella	Klebsiella pneumoniae	Klebsiella pneumoniae strain C17KP0020 plasmid pC17KP0020-1, complete sequence	CP052405.1	0.0244475
			Pseudomonadota	Gammaproteobacteria	Enterobacterales	Enterobacteriaceae	Klebsiella	Klebsiella pneumoniae	Klebsiella pneumoniae strain C17KP0008 plasmid pC17KP0008-1, complete sequence	CP052408.1	0.0161084
			Pseudomonadota	Gammaproteobacteria	Enterobacterales	Enterobacteriaceae	Klebsiella	Klebsiella pneumoniae	Klebsiella pneumoniae strain C16KP0189 plasmid pC16KP0189-1, complete sequence	CP052415.1	0.0226378
			Pseudomonadota	Gammaproteobacteria	Enterobacterales	Enterobacteriaceae	Klebsiella	Klebsiella pneumoniae	Klebsiella pneumoniae strain C16KP0108 plasmid pC16KP0108-1, complete sequence	CP052435.1	0.0233014
			Pseudomonadota	Gammaproteobacteria	Enterobacterales	Enterobacteriaceae	Klebsiella	Klebsiella pneumoniae	Klebsiella pneumoniae strain C16KP0050 plasmid pC16KP0050-1, complete sequence	CP052477.1	0.0220623
			Pseudomonadota	Gammaproteobacteria	Enterobacterales	Enterobacteriaceae	Klebsiella	Klebsiella pneumoniae	Klebsiella pneumoniae strain E16KP0311 plasmid pE16KP0311-1, complete sequence	CP052620.1	0.0255655
			Pseudomonadota	Gammaproteobacteria	Enterobacterales	Enterobacteriaceae	Klebsiella	Klebsiella pneumoniae	Klebsiella pneumoniae strain E16KP0115 plasmid pE16KP0115-1, complete sequence	CP052636.1	0.0255655
			Pseudomonadota	Gammaproteobacteria	Enterobacterales	Enterobacteriaceae	Klebsiella	Klebsiella pneumoniae	Klebsiella pneumoniae strain C16KP0192 plasmid pC16KP0192-1, complete sequence	CP052680.1	0.0240597
			Pseudomonadota	Gammaproteobacteria	Enterobacterales	Enterobacteriaceae	Klebsiella	Klebsiella pneumoniae	Klebsiella pneumoniae strain C16KP0049 plasmid pC16KP0049-1, complete sequence	CP052699.1	0.0240597
			Pseudomonadota	Gammaproteobacteria	Enterobacterales	Enterobacteriaceae	Klebsiella	Klebsiella pneumoniae	Klebsiella pneumoniae strain C16KP0160 plasmid pC16KP0160-2, complete sequence	CP052738.1	0.0226378
			Pseudomonadota	Gammaproteobacteria	Enterobacterales	Enterobacteriaceae	Klebsiella	Klebsiella pneumoniae	Klebsiella pneumoniae strain STEFF_2 plasmid unnamed1, complete sequence	CP055211.1	0.0222766
			Pseudomonadota	Gammaproteobacteria	Enterobacterales	Enterobacteriaceae	Klebsiella	Klebsiella grimontii	Klebsiella grimontii strain RHBSTW-00494 plasmid pRHBSTW-00494_2, complete sequence	CP055992.1	0.0242917
			Pseudomonadota	Gammaproteobacteria	Enterobacterales	Enterobacteriaceae	Klebsiella	Klebsiella pneumoniae	Klebsiella pneumoniae strain RHBSTW-00066 plasmid pRHBSTW-00066_2, complete sequence	CP056879.1	0.0259767
			Pseudomonadota	Gammaproteobacteria	Enterobacterales	Enterobacteriaceae	Klebsiella	Klebsiella pneumoniae	Klebsiella pneumoniae strain RHBSTW-00062 plasmid pRHBSTW-00062_2, complete sequence	CP056884.1	0.0259767
			Pseudomonadota	Gammaproteobacteria	Enterobacterales	Enterobacteriaceae	Klebsiella	Klebsiella pneumoniae	Klebsiella pneumoniae strain BA39649 plasmid pIncFIBK_IncFIIK, complete sequence	CP058941.1	0.0196275
			Pseudomonadota	Gammaproteobacteria	Enterobacterales	Enterobacteriaceae	Klebsiella	Klebsiella pneumoniae	Klebsiella pneumoniae subsp. pneumoniae strain KP18069 plasmid pKP18069-CTX, complete sequence	CP059891.1	0.0231524
			Pseudomonadota	Gammaproteobacteria	Enterobacterales	Enterobacteriaceae	Klebsiella	Klebsiella pneumoniae	Klebsiella pneumoniae subsp. pneumoniae strain HS20R14 isolate HS20R14 plasmid pHS20R14-1, complete sequence	CP064769.1	0.0227838
			Pseudomonadota	Gammaproteobacteria	Enterobacterales	Enterobacteriaceae	Klebsiella	Klebsiella pneumoniae	Klebsiella pneumoniae strain XHKP75 plasmid pXHKP75-1, complete sequence	CP066896.1	0.0198213
			Pseudomonadota	Gammaproteobacteria	Enterobacterales	Enterobacteriaceae	Klebsiella	Klebsiella grimontii	Klebsiella grimontii strain 5512.56 plasmid p5512.56-1, complete sequence	CP067390.1	0.0187432
			Pseudomonadota	Gammaproteobacteria	Enterobacterales	Enterobacteriaceae	Klebsiella	Klebsiella pneumoniae	Klebsiella pneumoniae strain ARLG-4874 plasmid pC606_1, complete sequence	CP067580.1	0.0209501
			Pseudomonadota	Gammaproteobacteria	Enterobacterales	Enterobacteriaceae	Klebsiella	Klebsiella pneumoniae	Klebsiella pneumoniae strain ARLG-4871 plasmid pC603_1, complete sequence	CP067589.1	0.0242142
			Pseudomonadota	Gammaproteobacteria	Enterobacterales	Enterobacteriaceae	Klebsiella	Klebsiella pneumoniae	Klebsiella pneumoniae strain ARLG-4837 plasmid pC327_1, complete sequence	CP067751.1	0.0303826
			Pseudomonadota	Gammaproteobacteria	Enterobacterales	Enterobacteriaceae	Klebsiella	Klebsiella pneumoniae	Klebsiella pneumoniae strain ARLG-3205 plasmid pC259_1, complete sequence	CP067883.1	0.0224927
			Pseudomonadota	Gammaproteobacteria	Enterobacterales	Enterobacteriaceae	Klebsiella	Klebsiella pneumoniae	Klebsiella pneumoniae strain ARLG-3197 plasmid pC251_1, complete sequence	CP067900.1	0.0242142
			Pseudomonadota	Gammaproteobacteria	Enterobacterales	Enterobacteriaceae	Klebsiella	Klebsiella pneumoniae	Klebsiella pneumoniae strain FDAARGOS_1316 plasmid unnamed1, complete sequence	CP070093.1	0.0350415
			Pseudomonadota	Gammaproteobacteria	Enterobacterales	Enterobacteriaceae	Klebsiella	Klebsiella pneumoniae	Klebsiella pneumoniae strain B5617 plasmid p1B5617, complete sequence	CP070436.1	0.0286795
			Pseudomonadota	Gammaproteobacteria	Enterobacterales	Enterobacteriaceae	Klebsiella	Klebsiella pneumoniae	Klebsiella pneumoniae strain MEI006 plasmid p1_IncFIB(K), complete sequence	CP071253.1	0.0258115
			Pseudomonadota	Gammaproteobacteria	Enterobacterales	Enterobacteriaceae	Klebsiella	Klebsiella pneumoniae	Klebsiella pneumoniae strain K191773 plasmid pFII-191773, complete sequence	CP080363.1	0.0186813
			Pseudomonadota	Gammaproteobacteria	Enterobacterales	Enterobacteriaceae	Klebsiella	Klebsiella pneumoniae	Klebsiella pneumoniae strain KP18-2113 plasmid pKP18-2113-1, complete sequence	CP082031.1	0.0212234
			Pseudomonadota	Gammaproteobacteria	Enterobacterales	Enterobacteriaceae	Klebsiella	Klebsiella pneumoniae	Klebsiella pneumoniae strain 5208.51 plasmid p1-5208.51, complete sequence	CP083033.1	0.0175349
			Pseudomonadota	Gammaproteobacteria	Enterobacterales	Enterobacteriaceae	Klebsiella	Klebsiella pneumoniae	Klebsiella pneumoniae strain CRK3022 plasmid pCRK3022-1, complete sequence	CP091331.1	0.0235265
			Pseudomonadota	Gammaproteobacteria	Enterobacterales	Enterobacteriaceae	Klebsiella	Klebsiella pneumoniae	Klebsiella pneumoniae strain SCPM-O-B-8922 (20PKP/19c) plasmid pB-8922_IncFIB, complete sequence	CP094369.1	0.0196275
			Pseudomonadota	Gammaproteobacteria	Enterobacterales	Enterobacteriaceae	Klebsiella	Klebsiella pneumoniae	Klebsiella pneumoniae strain Iso00073 plasmid pIso00073_01, complete sequence	CP095151.1	0.0217795
			Pseudomonadota	Gammaproteobacteria	Enterobacterales	Enterobacteriaceae	Klebsiella	Klebsiella pneumoniae	Klebsiella pneumoniae strain 140253 plasmid p1_140253, complete sequence	CP097628.1	0.0198213
			Pseudomonadota	Gammaproteobacteria	Enterobacterales	Enterobacteriaceae	Klebsiella	Klebsiella pneumoniae	Klebsiella pneumoniae strain HSKP86 plasmid pHSKP86-1, complete sequence	CP100085.1	0.0216393
			Pseudomonadota	Gammaproteobacteria	Enterobacterales	Enterobacteriaceae	Klebsiella	Klebsiella pneumoniae	Klebsiella pneumoniae strain HSKP8 plasmid pHSKP8-2, complete sequence	CP100089.1	0.0257292
			Pseudomonadota	Gammaproteobacteria	Enterobacterales	Enterobacteriaceae	Klebsiella	Klebsiella pneumoniae	Klebsiella pneumoniae strain HSKP5 plasmid pHSKP5-1, complete sequence	CP100095.1	0.0248413
			Pseudomonadota	Gammaproteobacteria	Enterobacterales	Enterobacteriaceae	Klebsiella	Klebsiella pneumoniae	Klebsiella pneumoniae strain HSKP43 plasmid pHSKP43-1, complete sequence	CP100099.1	0.0250005
			Pseudomonadota	Gammaproteobacteria	Enterobacterales	Enterobacteriaceae	Klebsiella	Klebsiella pneumoniae	Klebsiella pneumoniae strain HSKP33 plasmid pHSKP33-1, complete sequence	CP100103.1	0.0222766
			Pseudomonadota	Gammaproteobacteria	Enterobacterales	Enterobacteriaceae	Klebsiella	Klebsiella pneumoniae	Klebsiella pneumoniae strain HSKP107 plasmid pHSKP107-1, complete sequence	CP100107.1	0.0250005
			Pseudomonadota	Gammaproteobacteria	Enterobacterales	Enterobacteriaceae	Klebsiella	Klebsiella pneumoniae	Klebsiella pneumoniae strain HSKP104 plasmid pHSKP104-1, complete sequence	CP100111.1	0.0250005
			Pseudomonadota	Gammaproteobacteria	Enterobacterales	Enterobacteriaceae	Klebsiella	Klebsiella pneumoniae	Klebsiella pneumoniae strain 4011 plasmid pKPN_4011, complete sequence	CP101898.1	0.0202137
			Pseudomonadota	Gammaproteobacteria	Enterobacterales	Enterobacteriaceae	Klebsiella	Klebsiella pneumoniae	Klebsiella pneumoniae strain Kpn1695 plasmid pKnp1695_SCO-1, complete sequence	CP103302.1	0.0212923
			Pseudomonadota	Gammaproteobacteria	Enterobacterales	Enterobacteriaceae	Klebsiella	Klebsiella pneumoniae	Klebsiella pneumoniae strain 4383 plasmid pMB6487_1, complete sequence	CP103619.1	0.0209501
			Pseudomonadota	Gammaproteobacteria	Enterobacterales	Enterobacteriaceae	Klebsiella	Klebsiella pneumoniae	Klebsiella pneumoniae strain GX34 plasmid p2, complete sequence	CP104798.1	0.0198862
			Pseudomonadota	Gammaproteobacteria	Enterobacterales	Enterobacteriaceae	Klebsiella	Klebsiella pneumoniae	Klebsiella pneumoniae strain CRKP_26 plasmid unnamed1, complete sequence	CP107399.1	0.0198862
			Pseudomonadota	Gammaproteobacteria	Enterobacterales	Enterobacteriaceae	Klebsiella	Klebsiella pneumoniae	Klebsiella pneumoniae strain CRKP_22 plasmid unnamed1, complete sequence	CP107413.1	0.0198862
			Pseudomonadota	Gammaproteobacteria	Enterobacterales	Enterobacteriaceae	Klebsiella	Klebsiella pneumoniae	Klebsiella pneumoniae strain CRKP_21 plasmid unnamed2, complete sequence	CP107419.1	0.0200167
			Pseudomonadota	Gammaproteobacteria	Enterobacterales	Enterobacteriaceae	Klebsiella	Klebsiella pneumoniae	Klebsiella pneumoniae strain CRKP_19 plasmid unnamed1, complete sequence	CP107427.1	0.0198862
			Pseudomonadota	Gammaproteobacteria	Enterobacterales	Enterobacteriaceae	Klebsiella	Klebsiella pneumoniae	Klebsiella pneumoniae strain CRKP_17 plasmid unnamed1, complete sequence	CP107437.1	0.0198862
			Pseudomonadota	Gammaproteobacteria	Enterobacterales	Enterobacteriaceae	Klebsiella	Klebsiella pneumoniae	Klebsiella pneumoniae strain CRKP_16 plasmid unnamed1, complete sequence	CP107442.1	0.0198213
			Pseudomonadota	Gammaproteobacteria	Enterobacterales	Enterobacteriaceae	Klebsiella	Klebsiella pneumoniae	Klebsiella pneumoniae strain CRKP_15 plasmid unnamed1, complete sequence	CP107448.1	0.0197565
			Pseudomonadota	Gammaproteobacteria	Enterobacterales	Enterobacteriaceae	Klebsiella	Klebsiella pneumoniae	Klebsiella pneumoniae strain CRKP_13 plasmid unnamed1, complete sequence	CP107459.1	0.0199514
			Pseudomonadota	Gammaproteobacteria	Enterobacterales	Enterobacteriaceae	Klebsiella	Klebsiella pneumoniae	Klebsiella pneumoniae strain CRKP_11 plasmid unnamed1, complete sequence	CP107469.1	0.0198213
			Pseudomonadota	Gammaproteobacteria	Enterobacterales	Enterobacteriaceae	Klebsiella	Klebsiella pneumoniae	Klebsiella pneumoniae strain CRKP_10 plasmid unnamed1, complete sequence	CP107474.1	0.0199514
			Pseudomonadota	Gammaproteobacteria	Enterobacterales	Enterobacteriaceae	Klebsiella	Klebsiella pneumoniae	Klebsiella pneumoniae strain CRKP_9 plasmid unnamed1, complete sequence	CP107479.1	0.0200822
			Pseudomonadota	Gammaproteobacteria	Enterobacterales	Enterobacteriaceae	Klebsiella	Klebsiella pneumoniae	Klebsiella pneumoniae strain CRKP_8 plasmid unnamed1, complete sequence	CP107484.1	0.0199514
			Pseudomonadota	Gammaproteobacteria	Enterobacterales	Enterobacteriaceae	Klebsiella	Klebsiella pneumoniae	Klebsiella pneumoniae strain CRKP_7 plasmid unnamed1, complete sequence	CP107489.1	0.0198862
			Pseudomonadota	Gammaproteobacteria	Enterobacterales	Enterobacteriaceae	Klebsiella	Klebsiella pneumoniae	Klebsiella pneumoniae strain CRKP_6 plasmid unnamed1, complete sequence	CP107494.1	0.0198213
			Pseudomonadota	Gammaproteobacteria	Enterobacterales	Enterobacteriaceae	Klebsiella	Klebsiella pneumoniae	Klebsiella pneumoniae strain CRKP_5 plasmid unnamed1, complete sequence	CP107499.1	0.0198213
			Pseudomonadota	Gammaproteobacteria	Enterobacterales	Enterobacteriaceae	Klebsiella	Klebsiella pneumoniae	Klebsiella pneumoniae strain CRKP_4 plasmid unnamed1, complete sequence	CP107504.1	0.0198862
			Pseudomonadota	Gammaproteobacteria	Enterobacterales	Enterobacteriaceae	Klebsiella	Klebsiella pneumoniae	Klebsiella pneumoniae strain CRKP_3 plasmid unnamed1, complete sequence	CP107509.1	0.0198862
			Pseudomonadota	Gammaproteobacteria	Enterobacterales	Enterobacteriaceae	Klebsiella	Klebsiella pneumoniae	Klebsiella pneumoniae strain CRKP_1 plasmid unnamed1, complete sequence	CP107519.1	0.0199514
			Pseudomonadota	Gammaproteobacteria	Enterobacterales	Enterobacteriaceae	Klebsiella	Klebsiella grimontii	Klebsiella grimontii strain 2022CK-00781 plasmid unnamed1, complete sequence	CP117731.1	0.0154006
			Pseudomonadota	Gammaproteobacteria	Enterobacterales	Enterobacteriaceae	Klebsiella	Klebsiella pneumoniae	Klebsiella pneumoniae strain ST15 plasmid pKP02022, complete sequence	KF719972.1	0.0208822
			Pseudomonadota	Gammaproteobacteria	Enterobacterales	Enterobacteriaceae	Klebsiella	Klebsiella pneumoniae	Klebsiella pneumoniae isolate KP980 genome assembly, plasmid: 2	LR025089.1	0.0219913
			Pseudomonadota	Gammaproteobacteria	Enterobacterales	Enterobacteriaceae	Klebsiella	Klebsiella pneumoniae	Klebsiella pneumoniae isolate KP9201 genome assembly, plasmid: 2	LR025093.1	0.0220623
			Pseudomonadota	Gammaproteobacteria	Enterobacterales	Enterobacteriaceae	Klebsiella	Klebsiella pneumoniae	Klebsiella pneumoniae strain AJ218 genome assembly, plasmid: 2	LR130542.1	0.0296126
			Pseudomonadota	Gammaproteobacteria	Enterobacterales	Enterobacteriaceae	Klebsiella	Klebsiella pneumoniae	Klebsiella pneumoniae isolate INF072-sc-2279995 genome assembly, plasmid: 2	LR890186.1	0.0234513
			Pseudomonadota	Gammaproteobacteria	Enterobacterales	Enterobacteriaceae	Klebsiella	Klebsiella pneumoniae	Klebsiella pneumoniae isolate CNR48 genome assembly, plasmid: CNR48	LT994840.1	0.0214999
			Pseudomonadota	Gammaproteobacteria	Enterobacterales	Enterobacteriaceae	Klebsiella	Klebsiella pneumoniae	Klebsiella pneumoniae plasmid unnamed, complete sequence	MK181633.1	0.051337
			Pseudomonadota	Gammaproteobacteria	Enterobacterales	Enterobacteriaceae	Klebsiella	Klebsiella pneumoniae	Klebsiella pneumoniae strain KP17-16 plasmid p17-16-CTX, complete sequence	MK192097.1	0.0242917
			Pseudomonadota	Gammaproteobacteria	Enterobacterales	Enterobacteriaceae	Klebsiella	Klebsiella pneumoniae	Klebsiella pneumoniae strain 397108 plasmid p397108-FIIK, complete sequence	MN824000.1	0.0233762
			Pseudomonadota	Gammaproteobacteria	Enterobacterales	Enterobacteriaceae	Klebsiella	Klebsiella pneumoniae	Klebsiella pneumoniae isolate 307 genome assembly, plasmid: P1	OW849060.1	0.0219205
			Pseudomonadota	Gammaproteobacteria	Enterobacterales	Enterobacteriaceae	Klebsiella	Klebsiella oxytoca	Klebsiella oxytoca isolate 325 genome assembly, plasmid: P1	OW849471.1	0.020747
			Pseudomonadota	Gammaproteobacteria	Enterobacterales	Enterobacteriaceae	Klebsiella	Klebsiella pneumoniae	Klebsiella pneumoniae isolate 11 genome assembly, plasmid: P1	OW967038.1	0.0286795
			Pseudomonadota	Gammaproteobacteria	Enterobacterales	Enterobacteriaceae	Klebsiella	Klebsiella pneumoniae	Klebsiella pneumoniae isolate 307 genome assembly, plasmid: P1	OW967204.1	0.0206797
			Pseudomonadota	Gammaproteobacteria	Enterobacterales	Enterobacteriaceae	Klebsiella	Klebsiella pneumoniae	Klebsiella pneumoniae isolate 307 genome assembly, plasmid: P1	OW967770.1	0.0299949
			Pseudomonadota	Gammaproteobacteria	Enterobacterales	Enterobacteriaceae	Klebsiella	Klebsiella pneumoniae	Klebsiella pneumoniae isolate 307 genome assembly, plasmid: P1	OW967869.1	0.0307758
SE172	pQC11_2		Pseudomonadota	Gammaproteobacteria	Enterobacterales	Enterobacteriaceae	Klebsiella	Klebsiella pneumoniae	Klebsiella pneumoniae E278 plasmid pE278_IMP6 DNA, complete sequence	AP022358.1	0.0345853
			Pseudomonadota	Gammaproteobacteria	Enterobacterales	Enterobacteriaceae	Klebsiella	Klebsiella pneumoniae	Klebsiella pneumoniae strain KPNIH49 plasmid pKPC-224e, complete sequence	CP026179.1	0.0531179
			Pseudomonadota	Gammaproteobacteria	Enterobacterales	Enterobacteriaceae	Klebsiella	Klebsiella oxytoca	Klebsiella oxytoca strain KONIH5 plasmid pKOR-ab4d, complete sequence	CP026276.1	0.0565317
			Pseudomonadota	Gammaproteobacteria	Enterobacterales	Enterobacteriaceae	Klebsiella	Klebsiella pneumoniae	Klebsiella pneumoniae strain 205880 plasmid p205880-1, complete sequence	CP030303.1	0.0579033
			Pseudomonadota	Gammaproteobacteria	Enterobacterales	Enterobacteriaceae	Klebsiella	Klebsiella pneumoniae	Klebsiella pneumoniae strain SCH6109 plasmid pSCH6109-Vir, complete sequence	CP050860.1	0.0588483
			Pseudomonadota	Gammaproteobacteria	Enterobacterales	Enterobacteriaceae	Klebsiella	Klebsiella pneumoniae	Klebsiella pneumoniae strain STIN_90 plasmid unnamed1, complete sequence	CP054985.1	0.057671
			Pseudomonadota	Gammaproteobacteria	Enterobacterales	Enterobacteriaceae	Escherichia	Escherichia coli	Escherichia coli strain RHBSTW-00204 plasmid pRHBSTW-00204_2, complete sequence	CP056656.1	0.0439391
			Pseudomonadota	Gammaproteobacteria	Enterobacterales	Enterobacteriaceae	Klebsiella	Klebsiella pneumoniae	Klebsiella pneumoniae strain RHBSTW-00113 plasmid pRHBSTW-00113_2, complete sequence	CP056855.1	0.0299949
			Pseudomonadota	Gammaproteobacteria	Enterobacterales	Enterobacteriaceae	Klebsiella	Klebsiella pneumoniae	Klebsiella pneumoniae strain BA30371 plasmid pIncFIBK_IncFIIK, complete sequence	CP067373.1	0.0593303
			Pseudomonadota	Gammaproteobacteria	Enterobacterales	Enterobacteriaceae	Klebsiella	Klebsiella pneumoniae	Klebsiella pneumoniae strain RGF172-1 plasmid pRGF172-1-214k, complete sequence	CP075277.1	0.0539403
			Pseudomonadota	Gammaproteobacteria	Enterobacterales	Enterobacteriaceae	Klebsiella	Klebsiella pneumoniae	Klebsiella pneumoniae strain RGF99-1 plasmid pRGF99-1-214k, complete sequence	CP075553.1	0.0539403
			Pseudomonadota	Gammaproteobacteria	Enterobacterales	Enterobacteriaceae	Klebsiella	Klebsiella pneumoniae	Klebsiella pneumoniae strain 0113070356 plasmid p1-0113070356, complete sequence	CP083082.1	0.0558655
			Pseudomonadota	Gammaproteobacteria	Enterobacterales	Enterobacteriaceae	Klebsiella	Klebsiella pneumoniae	Klebsiella pneumoniae strain GD21SC417 plasmid pHNGS471-1, complete sequence	CP089510.1	0.0579033
			Pseudomonadota	Gammaproteobacteria	Enterobacterales	Enterobacteriaceae	Klebsiella	Klebsiella pneumoniae	Klebsiella pneumoniae strain WCHKP115011 plasmid pVir_115011, complete sequence	CP089955.1	0.0579033
			Pseudomonadota	Gammaproteobacteria	Enterobacterales	Enterobacteriaceae	Klebsiella	Klebsiella pneumoniae	Klebsiella pneumoniae strain NC-01 plasmid Kp27-unnamed2, complete sequence	CP092400.1	0.054149
			Pseudomonadota	Gammaproteobacteria	Enterobacterales	Enterobacteriaceae	Klebsiella	Klebsiella pneumoniae	Klebsiella pneumoniae strain KP167 plasmid pKP167-261, complete sequence	CP098759.1	0.0586096
			Pseudomonadota	Gammaproteobacteria	Enterobacterales	Enterobacteriaceae	Klebsiella	Klebsiella pneumoniae	Klebsiella pneumoniae isolate KSB1_8D-sc-2280250 genome assembly, plasmid: 2	LR890282.1	0.020747
			Pseudomonadota	Gammaproteobacteria	Enterobacterales	Enterobacteriaceae	Klebsiella	Klebsiella pneumoniae	Klebsiella pneumoniae strain 130411-38618 plasmid p130411-38618_1, complete sequence	MK649826.1	0.0586096
			Pseudomonadota	Gammaproteobacteria	Enterobacterales	Enterobacteriaceae	Klebsiella	Klebsiella pneumoniae	Klebsiella pneumoniae strain Kpn47 plasmid pKpn47-FIIK	MN821369.1	0.0567566
			Pseudomonadota	Gammaproteobacteria	Enterobacterales	Enterobacteriaceae	Klebsiella	Klebsiella pneumoniae	Klebsiella pneumoniae strain BSI128 plasmid pBSI128_vf_res	MT269849.1	0.0586096
			Pseudomonadota	Gammaproteobacteria	Enterobacterales	Enterobacteriaceae	Klebsiella	Klebsiella pneumoniae	Klebsiella pneumoniae strain KP55 plasmid pKPC-5501, complete sequence	OL891651.1	0.0552118
			Pseudomonadota	Gammaproteobacteria	Enterobacterales	Enterobacteriaceae	Klebsiella	Klebsiella pneumoniae	Klebsiella pneumoniae plasmid pvirhs1_HS-3494_NODE2, complete sequence	OM975891.1	0.0572108
			Pseudomonadota	Gammaproteobacteria	Enterobacterales	Enterobacteriaceae	Klebsiella	Klebsiella grimontii	Klebsiella grimontii strain KLO00002 plasmid pKLO00002_2, complete sequence	OP378634.1	0.059819
			Pseudomonadota	Gammaproteobacteria	Enterobacterales	Enterobacteriaceae	Klebsiella	Klebsiella pneumoniae	Klebsiella pneumoniae isolate 5001 genome assembly, plasmid: P1	OW969657.1	0.0302852
DL667 SE057	pAM01 pE13	19	ND	ND	ND	ND	ND	ND	-	-	-
DL006 SE036 SE074	p2 p14VA4_1 pE36_2	20	ND	ND	ND	ND	ND	ND	-	-	-
DL006 DL314	p1 unnamed_1	21	ND	ND	ND	ND	ND	ND	-	-	-
SE185 SE204 SE205 SE215	pQE01 pQE21 pQE22 pQE32	22	ND	ND	ND	ND	ND	ND	-	-	-
SE049 SE059 SE090	pE05 pE17 pE53	23	ND	ND	ND	ND	ND	ND	-	-	-
DL304	pSmN45	Singleton	ND	ND	ND	ND	ND	ND	-	-	-
DL436	pATCC	Singleton	ND	ND	ND	ND	ND	ND	-	-	-
DL512	unnamed4	Singleton	ND	ND	ND	ND	ND	ND	-	-	-
DL512	unnamed5	Singleton	Pseudomonadota	Gammaproteobacteria	Enterobacterales	Yersiniaceae	Yersinia	Yersinia pestis	Yersinia pestis biovar Microtus str. 91001 plasmid pCRY, complete sequence	AE017044.1	0.0278663
			Pseudomonadota	Gammaproteobacteria	Enterobacterales	Yersiniaceae	Non-SMC Serratia	Serratia sp.	Serratia sp. SSNIH1 plasmid pSER-840e, complete sequence	CP026384.1	0.0437856
			Pseudomonadota	Gammaproteobacteria	Enterobacterales	Enterobacteriaceae	Klebsiella	Klebsiella pneumoniae	Klebsiella pneumoniae strain LH375 plasmid pLH375-3, complete sequence	CP035200.1	0.0434809
			Pseudomonadota	Gammaproteobacteria	Enterobacterales	Enterobacteriaceae	Klebsiella	Klebsiella pneumoniae	Klebsiella pneumoniae strain C2972 plasmid pC2972-6, complete sequence	CP039807.1	0.0460045
			Pseudomonadota	Gammaproteobacteria	Enterobacterales	Enterobacteriaceae	Klebsiella	Klebsiella pneumoniae	Klebsiella pneumoniae strain C2601 plasmid pC2601-6, complete sequence	CP039818.1	0.0461689
			Pseudomonadota	Gammaproteobacteria	Enterobacterales	Erwiniaceae	Pantoea	Pantoea dispersa	Pantoea dispersa strain BJQ0007 plasmid unnamed3, complete sequence	CP045219.1	0.0384495
			Pseudomonadota	Gammaproteobacteria	Enterobacterales	Enterobacteriaceae	Klebsiella	Klebsiella pneumoniae	Klebsiella pneumoniae strain TK421 plasmid pTK421_3, complete sequence	CP045693.1	0.0393656
			Pseudomonadota	Gammaproteobacteria	Enterobacterales	Enterobacteriaceae	Klebsiella	Klebsiella michiganensis	Klebsiella michiganensis strain BD177 plasmid unnamed6	CP048112.1	0.0333664
			Pseudomonadota	Gammaproteobacteria	Enterobacterales	Enterobacteriaceae	Klebsiella	Klebsiella pneumoniae	Klebsiella pneumoniae strain C16KP0050 plasmid pC16KP0050-4, complete sequence	CP052480.1	0.0269907
			Pseudomonadota	Gammaproteobacteria	Enterobacterales	Enterobacteriaceae	Klebsiella	Klebsiella pneumoniae	Klebsiella pneumoniae strain RHBSTW-00472 plasmid pRHBSTW-00472_5, complete sequence	CP055513.1	0.0403101
			Pseudomonadota	Gammaproteobacteria	Enterobacterales	Enterobacteriaceae	Klebsiella	Klebsiella pneumoniae	Klebsiella pneumoniae strain RHBSTW-00832 plasmid pRHBSTW-00832_5, complete sequence	CP056311.1	0.0414262
			Pseudomonadota	Gammaproteobacteria	Enterobacterales	Enterobacteriaceae	Klebsiella	Klebsiella pneumoniae	Klebsiella pneumoniae strain RHBSTW-00515 plasmid pRHBSTW-00515_4, complete sequence	CP056428.1	0.0311746
			Pseudomonadota	Gammaproteobacteria	Enterobacterales	Enterobacteriaceae	Citrobacter	Citrobacter sp.	Citrobacter sp. RHBSTW-00446 plasmid pRHBSTW-00446_4, complete sequence	CP056511.1	0.059819
			Pseudomonadota	Gammaproteobacteria	Enterobacterales	Enterobacteriaceae	Klebsiella	Klebsiella pneumoniae	Klebsiella pneumoniae strain STLIN_3 plasmid unnamed4, complete sequence	CP058762.1	0.0433296
			Pseudomonadota	Gammaproteobacteria	Enterobacterales	Enterobacteriaceae	Citrobacter	Citrobacter cronae	Citrobacter cronae strain S175-1 plasmid p.S175-1.3, complete sequence	CP060444.1	0.04288
			Pseudomonadota	Gammaproteobacteria	Enterobacterales	Enterobacteriaceae	Escherichia	Escherichia coli	Escherichia coli strain EC96 plasmid pEC96-32kb, complete sequence	CP060752.1	0.0440934
			Pseudomonadota	Gammaproteobacteria	Enterobacterales	Enterobacteriaceae	Escherichia	Escherichia coli	Escherichia coli strain EcPNK006 plasmid p2, complete sequence	CP071438.1	0.0335842
			Pseudomonadota	Gammaproteobacteria	Enterobacterales	Enterobacteriaceae	Salmonella	Salmonella enterica	Salmonella enterica strain CFSAN029872 plasmid pCFSAN029872_2, complete sequence	CP074635.1	0.025484
			Pseudomonadota	Gammaproteobacteria	Enterobacterales	Enterobacteriaceae	Salmonella	Salmonella enterica	Salmonella enterica strain CFSAN029865 plasmid pCFSAN029865_2, complete sequence	CP074642.1	0.0254028
			Pseudomonadota	Gammaproteobacteria	Enterobacterales	Enterobacteriaceae	Salmonella	Salmonella enterica	Salmonella enterica strain CFSAN029843 plasmid pCFSAN029843_2, complete sequence	CP074646.1	0.0249208
			Pseudomonadota	Gammaproteobacteria	Enterobacterales	Enterobacteriaceae	Salmonella	Salmonella enterica	Salmonella enterica strain CFSAN029856 plasmid pCFSAN029856_1, complete sequence	CP074654.1	0.0255655
			Pseudomonadota	Gammaproteobacteria	Enterobacterales	Enterobacteriaceae	Salmonella	Salmonella enterica	Salmonella enterica subsp. enterica serovar Rubislaw strain CFSAN044921 plasmid pCFSAN044921_2, complete sequence	CP075131.1	0.0249208
			Pseudomonadota	Gammaproteobacteria	Enterobacterales	Enterobacteriaceae	Salmonella	Salmonella enterica	Salmonella enterica strain CFSAN044888 plasmid pCFSAN044888, complete sequence	CP075136.1	0.0247621
			Pseudomonadota	Gammaproteobacteria	Enterobacterales	Enterobacteriaceae	Escherichia	Escherichia coli	Escherichia coli strain FDAARGOS_1388 plasmid unnamed6, complete sequence	CP077287.1	0.0195632
			Pseudomonadota	Gammaproteobacteria	Enterobacterales	Enterobacteriaceae	Escherichia	Escherichia coli	Escherichia coli strain FDAARGOS 1389 plasmid unnamed5, complete sequence	CP077347.1	0.0196919
			Pseudomonadota	Gammaproteobacteria	Enterobacterales	Enterobacteriaceae	Salmonella	Salmonella enterica	Salmonella enterica subsp. enterica strain CFSAN058605 plasmid pCFSAN058605_02, complete sequence	CP077695.1	0.0253218
			Pseudomonadota	Gammaproteobacteria	Enterobacterales	Enterobacteriaceae	Salmonella	Salmonella enterica	Salmonella enterica subsp. enterica strain CFSAN058598 plasmid pCFSAN058598_02, complete sequence	CP077698.1	0.0254028
			Pseudomonadota	Gammaproteobacteria	Enterobacterales	Enterobacteriaceae	Salmonella	Salmonella enterica	Salmonella enterica subsp. enterica strain CFSAN058591 plasmid pCFSAN058591_02, complete sequence	CP077701.1	0.0255655
			Pseudomonadota	Gammaproteobacteria	Enterobacterales	Enterobacteriaceae	Salmonella	Salmonella enterica	Salmonella enterica subsp. enterica strain CFSAN058545 plasmid pCFSAN058545_03, complete sequence	CP077709.1	0.0252411
			Pseudomonadota	Gammaproteobacteria	Enterobacterales	Enterobacteriaceae	Salmonella	Salmonella sp.	Salmonella sp. A7 plasmid unnamed1, complete sequence	CP084002.1	0.0326168
			Pseudomonadota	Gammaproteobacteria	Enterobacterales	Enterobacteriaceae	Leclercia	Leclercia adecarboxylata	Leclercia adecarboxylata strain SH19PE29 plasmid pYUSHP29-4, complete sequence	CP087284.1	0.0388388
			Pseudomonadota	Gammaproteobacteria	Enterobacterales	Enterobacteriaceae	Klebsiella	Klebsiella michiganensis	Klebsiella michiganensis strain Kox58 plasmid pKOX58_3, complete sequence	CP089398.1	0.0404475
			Pseudomonadota	Gammaproteobacteria	Enterobacterales	Enterobacteriaceae	Salmonella	Salmonella enterica	Salmonella enterica strain PNUSAS011707 plasmid PNUSAS011707_3, complete sequence	CP092317.1	0.037311
			Pseudomonadota	Gammaproteobacteria	Enterobacterales	Enterobacteriaceae	Citrobacter	Citrobacter freundii	Citrobacter freundii strain CF1807 plasmid pCF1807-5, complete sequence	CP110893.1	0.0310744
			Pseudomonadota	Gammaproteobacteria	Enterobacterales	Enterobacteriaceae	Citrobacter	Citrobacter freundii	Citrobacter freundii strain CF2206 plasmid pCF2206-4, complete sequence	CP110906.1	0.0310744
			Pseudomonadota	Gammaproteobacteria	Enterobacterales	Enterobacteriaceae	Citrobacter	Citrobacter freundii	Citrobacter freundii strain CFA1707 plasmid pCFA1707-6, complete sequence	CP110909.1	0.0310744
			Pseudomonadota	Gammaproteobacteria	Enterobacterales	Yersiniaceae	Non-SMC Serratia	Serratia proteamaculans	Serratia proteamaculans strain CD3406 plasmid unnamed3, complete sequence	CP117171.1	0.0260597
			Pseudomonadota	Gammaproteobacteria	Enterobacterales	Enterobacteriaceae	Klebsiella	Klebsiella pneumoniae	Klebsiella pneumoniae strain FC1 plasmid pMET-1 FC1 multiresistance plasmid, complete sequence	EU383016.1	0.0492808
			Pseudomonadota	Gammaproteobacteria	Enterobacterales	Enterobacteriaceae	Enterobacter	Enterobacter cloacae	Enterobacter cloacae isolate 90 genome assembly, plasmid: P2	OW968020.1	0.0421447
DL536	pSMC1	Singleton	Pseudomonadota	Gammaproteobacteria	Pseudomonadales	Pseudomonadaceae	Pseudomonas	Pseudomonas aeruginosa	Pseudomonas aeruginosa integron In 101 DNA	AJ223604.1	0.057671
			Pseudomonadota	Gammaproteobacteria	Pseudomonadales	Pseudomonadaceae	Pseudomonas	Pseudomonas aeruginosa	Pseudomonas aeruginosa pMATVIM-7 plasmid	AM778842.1	0.026143
			Pseudomonadota	Gammaproteobacteria	Pseudomonadales	Pseudomonadaceae	Pseudomonas	Pseudomonas aeruginosa	Pseudomonas aeruginosa strain FDAARGOS_570 plasmid unnamed, complete sequence	CP033834.1	0.0297077
			Pseudomonadota	Gammaproteobacteria	Pseudomonadales	Pseudomonadaceae	Pseudomonas	Pseudomonas aeruginosa	Pseudomonas aeruginosa strain PE52 plasmid pPE52IMP, complete sequence	CP102481.1	0.0224927
			Pseudomonadota	Gammaproteobacteria	Enterobacterales	Enterobacteriaceae	Klebsiella	Klebsiella aerogenes	Enterobacter aerogenes plasmid pYMG-5 complex class 1 integron, complete sequence	FJ004895.1	0.0595738
			Pseudomonadota	Gammaproteobacteria	Pseudomonadales	Pseudomonadaceae	Pseudomonas	Pseudomonas aeruginosa	Pseudomonas aeruginosa strain MRSN17623 plasmid pMRVIM0713, complete sequence	KP975076.1	0.0297077
			Pseudomonadota	Gammaproteobacteria	Pseudomonadales	Pseudomonadaceae	Pseudomonas	Pseudomonas aeruginosa	Pseudomonas aeruginosa strain D5170990 plasmid pD5170990, complete sequence	KX169264.1	0.0399018
			Pseudomonadota	Betaproteobacteria	Burkholderiales	Alcaligenaceae	Achromobacter	Achromobacter ruhlandii	Achromobacter ruhlandii strain 138R plasmid p138R, complete sequence	MK423762.1	0.0325113
			Pseudomonadota	Gammaproteobacteria	Pseudomonadales	Pseudomonadaceae	Pseudomonas	Pseudomonas aeruginosa	Pseudomonas aeruginosa strain 164130 plasmid p4130-KPC, complete sequence	MN336501.1	0.0353885
			Pseudomonadota	Gammaproteobacteria	Pseudomonadales	Pseudomonadaceae	Pseudomonas	Pseudomonas aeruginosa	Pseudomonas aeruginosa strain 175 plasmid pCHUAC-04_IMP, complete sequence	MZ581331.1	0.0254028
			Pseudomonadota	Gammaproteobacteria	Enterobacterales	Enterobacteriaceae	Enterobacter	Enterobacter cloacae	Enterobacter cloacae isolate 182 genome assembly, plasmid: P4	OW849520.1	0.0248413
			Pseudomonadota	Gammaproteobacteria	Enterobacterales	Enterobacteriaceae	Enterobacter	Enterobacter cloacae	Enterobacter cloacae isolate 182 genome assembly, plasmid: P4	OW967367.1	0.0284967
DL552	unnamed1	Singleton	ND	ND	ND	ND	ND	ND	-	-	-
DL553	pSmUNA836	Singleton	Pseudomonadota	Gammaproteobacteria	Enterobacterales	Enterobacteriaceae	Klebsiella	Klebsiella pneumoniae	Klebsiella pneumoniae strain CAV1016 plasmid pKPC_UVA01, complete sequence	CP009465.1	0.0421447
			Pseudomonadota	Gammaproteobacteria	Enterobacterales	Enterobacteriaceae	Enterobacter	Enterobacter hormaechei	Enterobacter hormaechei subsp. steigerwaltii strain 34977 plasmid p34977-43.621kb, complete sequence	CP010374.1	0.0421447
			Pseudomonadota	Gammaproteobacteria	Enterobacterales	Enterobacteriaceae	Enterobacter	Enterobacter hormaechei	Enterobacter hormaechei subsp. hormaechei strain 34983 plasmid p34983-43.621kb, complete sequence	CP010379.1	0.0422904
			Pseudomonadota	Gammaproteobacteria	Enterobacterales	Enterobacteriaceae	Enterobacter	Enterobacter hormaechei	Enterobacter hormaechei subsp. xiangfangensis strain 34399 plasmid p34399-43.500kb, complete sequence	CP010387.1	0.0227838
			Pseudomonadota	Gammaproteobacteria	Enterobacterales	Enterobacteriaceae	Enterobacter	Enterobacter hormaechei	Enterobacter hormaechei strain CAV1311 plasmid pCAV1311-34, complete sequence	CP011570.1	0.0326168
			Pseudomonadota	Gammaproteobacteria	Enterobacterales	Enterobacteriaceae	Klebsiella	Klebsiella pneumoniae	Klebsiella pneumoniae strain CAV1392 plasmid pKPC_CAV1392, complete sequence	CP011575.1	0.0421447
			Pseudomonadota	Gammaproteobacteria	Enterobacterales	Enterobacteriaceae	Enterobacter	Enterobacter hormaechei	Enterobacter hormaechei strain CAV1668 plasmid pKPC_CAV1668, complete sequence	CP011582.1	0.0418553
			Pseudomonadota	Gammaproteobacteria	Enterobacterales	Enterobacteriaceae	Citrobacter	Citrobacter freundii	Citrobacter freundii strain CAV1321 plasmid pKPC_CAV1321-45, complete sequence	CP011608.1	0.0430292
			Pseudomonadota	Gammaproteobacteria	Enterobacterales	Enterobacteriaceae	Klebsiella	Klebsiella pneumoniae	Klebsiella pneumoniae strain CAV1344 plasmid pCAV1344-40, complete sequence	CP011620.1	0.0384495
			Pseudomonadota	Gammaproteobacteria	Enterobacterales	Enterobacteriaceae	Enterobacter	Enterobacter cloacae complex	Enterobacter cloacae complex sp. 35734 plasmid p35734-109.753kb, complete sequence	CP012163.1	0.051337
			Pseudomonadota	Gammaproteobacteria	Enterobacterales	Enterobacteriaceae	Klebsiella	Klebsiella pneumoniae	Klebsiella pneumoniae strain CAV1193 plasmid pKPC_CAV1193, complete sequence	CP013325.1	0.0460045
			Pseudomonadota	Gammaproteobacteria	Enterobacterales	Enterobacteriaceae	Klebsiella	Klebsiella pneumoniae	Klebsiella pneumoniae strain MNCRE69 plasmid pMNCRE69_3, complete sequence	CP018426.1	0.0313762
			Pseudomonadota	Gammaproteobacteria	Enterobacterales	Enterobacteriaceae	Klebsiella	Klebsiella pneumoniae	Klebsiella pneumoniae strain MNCRE78 plasmid pMNCRE78_3, complete sequence	CP018432.1	0.0314775
			Pseudomonadota	Gammaproteobacteria	Enterobacterales	Enterobacteriaceae	Klebsiella	Klebsiella pneumoniae	Klebsiella pneumoniae strain MNCRE53 plasmid pMNCRE53_3, complete sequence	CP018436.1	0.0314775
			Pseudomonadota	Gammaproteobacteria	Enterobacterales	Enterobacteriaceae	Klebsiella	Klebsiella pneumoniae	Klebsiella pneumoniae strain CAV1042 plasmid pKPC_CAV1042-44, complete sequence	CP018668.1	0.0421447
			Pseudomonadota	Gammaproteobacteria	Enterobacterales	Enterobacteriaceae	Escherichia	Escherichia coli	Escherichia coli strain Ecol_AZ161 plasmid pECAZ161_KPC, complete sequence	CP019010.1	0.0296126
			Pseudomonadota	Gammaproteobacteria	Enterobacterales	Enterobacteriaceae	Klebsiella	Klebsiella pneumoniae	Klebsiella pneumoniae strain AR_0129 plasmid tig00000003, complete sequence	CP021716.1	0.0227838
			Pseudomonadota	Gammaproteobacteria	Enterobacterales	Enterobacteriaceae	Klebsiella	Klebsiella pneumoniae	Klebsiella pneumoniae strain AR_0126 plasmid tig00000003, complete sequence	CP021743.1	0.0421447
			Pseudomonadota	Gammaproteobacteria	Enterobacterales	Enterobacteriaceae	Enterobacter	Enterobacter cloacae	Enterobacter cloacae complex sp. strain AR_0163 plasmid unnamed, complete sequence	CP021750.1	0.0422904
			Pseudomonadota	Gammaproteobacteria	Enterobacterales	Enterobacteriaceae	Citrobacter	Citrobacter freundii	Citrobacter freundii complex sp. CFNIH9 plasmid pKPC-9d88, complete sequence	CP026239.1	0.0419997
			Pseudomonadota	Gammaproteobacteria	Enterobacterales	Enterobacteriaceae	Enterobacter	Enterobacter hormaechei	Enterobacter hormaechei subsp. hoffmannii strain AR_0365 plasmid unnamed3	CP027143.1	0.0313762
			Pseudomonadota	Gammaproteobacteria	Enterobacterales	Enterobacteriaceae	Citrobacter	Citrobacter freundii complex	Citrobacter freundii complex strain ABFQG plasmid pKPC-e4b7, complete sequence	CP036437.1	0.0311746
			Pseudomonadota	Gammaproteobacteria	Enterobacterales	Enterobacteriaceae	Klebsiella	Klebsiella pneumoniae	Klebsiella pneumoniae strain ABFQB plasmid pKPC-e4b7, complete sequence	CP036440.1	0.0311746
			Pseudomonadota	Gammaproteobacteria	Enterobacterales	Enterobacteriaceae	Klebsiella	Klebsiella pneumoniae	Klebsiella pneumoniae strain KPNIH45 plasmid pKPC-e4b7, complete sequence	CP036448.1	0.0311746
			Pseudomonadota	Gammaproteobacteria	Enterobacterales	Enterobacteriaceae	Citrobacter	Citrobacter freundii	Citrobacter freundii strain CAV1857 plasmid pKPC_CAV1857-43, complete sequence	CP037739.1	0.0421447
			Pseudomonadota	Gammaproteobacteria	Enterobacterales	Enterobacteriaceae	Escherichia	Escherichia coli	Escherichia coli strain IDR1900005638-01-02 plasmid p5E44, complete sequence	CP054283.1	0.0421447
			Pseudomonadota	Gammaproteobacteria	Enterobacterales	Enterobacteriaceae	Klebsiella	Klebsiella pneumoniae	Klebsiella pneumoniae strain IDR1800050501-01-02 plasmid p3K44, complete sequence	CP054288.1	0.0421447
			Pseudomonadota	Gammaproteobacteria	Enterobacterales	Enterobacteriaceae	Klebsiella	Klebsiella pneumoniae	Klebsiella pneumoniae strain IDR1900025266-01-00 plasmid p2K44, complete sequence	CP054293.1	0.0421447
			Pseudomonadota	Gammaproteobacteria	Enterobacterales	Enterobacteriaceae	Citrobacter	Citrobacter freundii	Citrobacter freundii strain IDR1800045912-01-00 plasmid p1C44, complete sequence	CP054297.1	0.0421447
			Pseudomonadota	Gammaproteobacteria	Enterobacterales	Enterobacteriaceae	Enterobacter	Enterobacter hormaechei	Enterobacter hormaechei strain ENCL48212 plasmid pKPC_48212_VIM, complete sequence	CP059417.1	0.0234513
			Pseudomonadota	Gammaproteobacteria	Enterobacterales	Enterobacteriaceae	Enterobacter	Enterobacter hormaechei	Enterobacter hormaechei strain ENCL49790 plasmid pKPC_49790_VIM_1, complete sequence	CP059426.1	0.0235265
			Pseudomonadota	Gammaproteobacteria	Enterobacterales	Enterobacteriaceae	Klebsiella	Klebsiella pneumoniae	Klebsiella pneumoniae strain NU-CRE195 plasmid pCRE-195-5, complete sequence	CP061394.1	0.0227838
			Pseudomonadota	Gammaproteobacteria	Enterobacterales	Enterobacteriaceae	Klebsiella	Klebsiella pneumoniae	Klebsiella pneumoniae strain ARLG-4884 plasmid pC877_3, complete sequence	CP067457.1	0.0228571
			Pseudomonadota	Gammaproteobacteria	Enterobacterales	Enterobacteriaceae	Klebsiella	Klebsiella pneumoniae	Klebsiella pneumoniae strain ARLG-3239 plasmid pC293_2, complete sequence	CP067806.1	0.014871
			Pseudomonadota	Gammaproteobacteria	Enterobacterales	Enterobacteriaceae	Citrobacter	Citrobacter freundii	Citrobacter freundii strain P7697 plasmid pKPC_P7697, complete sequence	CP071838.1	0.0214305
			Pseudomonadota	Gammaproteobacteria	Enterobacterales	Enterobacteriaceae	Citrobacter	Citrobacter freundii	Citrobacter freundii strain P7699 plasmid pKPC_P7699, complete sequence	CP071913.1	0.0213613
			Pseudomonadota	Gammaproteobacteria	Enterobacterales	Enterobacteriaceae	Klebsiella	Klebsiella pneumoniae	Klebsiella pneumoniae strain S10_CRE10 plasmid pCRE10_3, complete sequence	CP074522.1	0.0552118
			Pseudomonadota	Gammaproteobacteria	Enterobacterales	Enterobacteriaceae	Enterobacter	Enterobacter cloacae	Enterobacter cloacae strain S36_CRE37 plasmid pCRE37_2, complete sequence	CP074550.1	0.0421447
			Pseudomonadota	Gammaproteobacteria	Enterobacterales	Enterobacteriaceae	Enterobacter	Enterobacter hormaechei	Enterobacter hormaechei strain 59732CZ plasmid p59732CZ_VIM, complete sequence	CP085752.1	0.0233762
			Pseudomonadota	Gammaproteobacteria	Enterobacterales	Enterobacteriaceae	Enterobacter	Enterobacter hormaechei	Enterobacter hormaechei strain 57816CZ plasmid p57816CZ_VIM, complete sequence	CP085756.1	0.0234513
			Pseudomonadota	Gammaproteobacteria	Enterobacterales	Enterobacteriaceae	Enterobacter	Enterobacter hormaechei	Enterobacter hormaechei strain 48947CZ plasmid p48947CZ_VIM1, complete sequence	CP085779.1	0.0234513
			Pseudomonadota	Gammaproteobacteria	Enterobacterales	Enterobacteriaceae	Citrobacter	Citrobacter freundii	Citrobacter freundii strain 59174 plasmid p59174-43.6, complete sequence	CP098331.1	0.0418553
			Pseudomonadota	Gammaproteobacteria	Enterobacterales	Enterobacteriaceae	Enterobacter	Enterobacter hormaechei	Enterobacter hormaechei strain 2022CK-00453 plasmid unnamed2, complete sequence	CP104693.1	0.0313762
			Pseudomonadota	Gammaproteobacteria	Enterobacterales	Enterobacteriaceae	Enterobacter	Enterobacter hormaechei	Enterobacter hormaechei strain 2022CK-00700 plasmid unnamed3, complete sequence	CP117753.1	0.026143
			Pseudomonadota	Gammaproteobacteria	Enterobacterales	Enterobacteriaceae	Klebsiella	Klebsiella pneumoniae	Klebsiella pneumoniae strain Kp46 plasmid pKPC_Kp46, complete sequence	KX348146.1	0.026143
			Pseudomonadota	Gammaproteobacteria	Enterobacterales	Enterobacteriaceae	Citrobacter	Citrobacter koseri	Citrobacter koseri genome assembly PRJEB6512_assembly_1, scaffold CONTIG000003	LK931338.1	0.0314775
			Pseudomonadota	Gammaproteobacteria	Enterobacterales	Enterobacteriaceae	Leclercia	Leclercia adecarboxylata	Leclercia adecarboxylata strain 16005813 plasmid p16005813B, complete sequence	MK036884.1	0.0196275
			Pseudomonadota	Gammaproteobacteria	Enterobacterales	Enterobacteriaceae	Klebsiella	Klebsiella michiganensis	Klebsiella michiganensis strain KLO00015 plasmid pKLO00015_8, complete sequence	OP378643.1	0.0421447
DL600	pSmWW4	Singleton	ND	ND	ND	ND	ND	ND	-	-	-
DL662	unnamed2	Singleton	Pseudomonadota	Gammaproteobacteria	Enterobacterales	Enterobacteriaceae	Citrobacter	Citrobacter braakii	Citrobacter braakii KAM621 plasmid pKAM621_3 DNA, complete sequence	AP026385.1	0.0487413
			Pseudomonadota	Gammaproteobacteria	Enterobacterales	Enterobacteriaceae	Enterobacter	Enterobacter asburiae	Enterobacter asburiae strain CAV1043 plasmid pCAV1043-58, complete sequence	CP011588.1	0.0258115
			Pseudomonadota	Gammaproteobacteria	Enterobacterales	Enterobacteriaceae	Escherichia	Escherichia coli	Escherichia coli strain ABWA45 plasmid pABWA45_4, complete sequence	CP022158.1	0.0102298
			Pseudomonadota	Gammaproteobacteria	Enterobacterales	Enterobacteriaceae	Klebsiella	Klebsiella pneumoniae	Klebsiella pneumoniae strain 13190 plasmid p13190-3, complete sequence	CP026020.1	0.015347
			Pseudomonadota	Gammaproteobacteria	Enterobacterales	Enterobacteriaceae	Citrobacter	Citrobacter freundii	Citrobacter freundii strain FDAARGOS_73 plasmid unnamed1, complete sequence	CP026057.1	0.026819
			Pseudomonadota	Gammaproteobacteria	Enterobacterales	Enterobacteriaceae	Escherichia	Escherichia coli	Escherichia coli strain ECONIH5 plasmid pKPC-bca9, complete sequence	CP026204.1	0.0320933
			Pseudomonadota	Gammaproteobacteria	Enterobacterales	Enterobacteriaceae	Citrobacter	Citrobacter freundii	Citrobacter freundii complex sp. CFNIH9 plasmid pCFR-1cb6, complete sequence	CP026240.1	0.0269907
			Pseudomonadota	Gammaproteobacteria	Enterobacterales	Enterobacteriaceae	Escherichia	Escherichia coli	Escherichia coli strain ECONIH4 plasmid pECO-5e72, complete sequence	CP026400.1	0.00597612
			Pseudomonadota	Gammaproteobacteria	Enterobacterales	Enterobacteriaceae	Klebsiella	Klebsiella variicola	Klebsiella variicola strain 15WZ-82 plasmid p15WZ-82_KPC, complete sequence	CP032355.1	0.015347
			Pseudomonadota	Gammaproteobacteria	Enterobacterales	Enterobacteriaceae	Enterobacter	Enterobacter roggenkampii	Enterobacter roggenkampii strain FDAARGOS_523 plasmid unnamed1, complete sequence	CP033797.1	0.0239829
			Pseudomonadota	Gammaproteobacteria	Enterobacterales	Enterobacteriaceae	Citrobacter	Citrobacter freundii	Citrobacter freundii strain CAV1857 plasmid pCAV1857-47, complete sequence	CP037738.1	0.0174175
[truncated: 473 more rows]

## Sheet: TableS6
Table S6: Comparison of observed and predicted host ranges.
[truncated: 75 more rows]
